# Supplementary material for: A2Se2C2 (A = Na–Cs): crystalline compounds featuring −Se–C[triple bond, length as m-dash]C–Se− dianions with short-range structural disorder
Source: RSC Adv. 2026 May 5;16(25):23037–43. doi: 10.1039/d6ra01467d (PMC13142230; doi:10.1039/d6ra01467d)
Supplement: RA-016-D6RA01467D-s002 [file RA-016-D6RA01467D-s002.cif]

# Supplementary Information (SI) for RSC Advances.
# This journal is © The Royal Society of Chemistry 2026

####################################################################### 
# 
# This file contains crystal structure data downloaded from the 
# Cambridge Structural Database (CSD) hosted by the Cambridge 
# Crystallographic Data Centre (CCDC).
# 
# Full information about CCDC data access policies and citation 
# guidelines are available at http://www.ccdc.cam.ac.uk/access/V1 
# 
# Audit and citation data items may have been added by the CCDC. 
# Please retain this information to preserve the provenance of 
# this file and to allow appropriate attribution of the data. 
# 
#######################################################################

data_Cs2Se2C2_supercell
_database_code_depnum_ccdc_archive 'CCDC 2529948'
loop_
_audit_author_name
_audit_author_address
'Mattick Tim'
;University of Cologne, Department of Chemistry and Biochemistry
Germany
;
_audit_update_record             
;
2026-02-09 deposited with the CCDC.	2026-04-24 downloaded from the CCDC.
;
# start Validation Reply Form
_vrf_SYMMS02_Cs2Se2C2_supercell  
;
PROBLEM: The unit-cell lengths a and b should not be equal for a
RESPONSE: This is a combined Rietveld/pdf/DFT analysis within a 4x4x4 supercell with triclinic symmetry, but a pseudo-cubic metric.
;

loop_
_publ_author_phone
''
''
_chemical_formula_sum            'Cs2 Se2 C2'
_chemical_formula_moiety         'Cs2 Se2 C2'
_chemical_formula_weight         447.7620
_pd_block_id                     0
_cell_length_a                   18.212(11)
_cell_length_b                   18.212(11)
_cell_length_c                   18.212(11)
_cell_angle_alpha                90
_cell_angle_beta                 90
_cell_angle_gamma                90
_cell_volume                     6040(11)
_cell_formula_units_Z            32
_exptl_crystal_density_diffrn    3.939(7)
_exptl_absorpt_coefficient_mu    6.797(13)
_diffrn_radiation_wavelength     0.496000000
_cell_measurement_theta_min      1.498131
_cell_measurement_theta_max      11.501325
_cell_measurement_temperature    295(2)
_symmetry_cell_setting           triclinic
_space_group_IT_number           1
_space_group_name_H-M_alt        'P 1'
_space_group_name_Hall           'P 1'
_exptl_crystal_colour            brown
_exptl_crystal_description       powder
loop_
_space_group_symop_id
_space_group_symop_operation_xyz
1 'x, y, z '
loop_
_atom_site_label
_atom_site_type_symbol
_atom_site_site_symmetry_multiplicity
_atom_site_fract_x
_atom_site_fract_y
_atom_site_fract_z
_atom_site_occupancy
_atom_site_B_iso_or_equiv
Cs1 Cs 1 0 0 0 1 15.89424
Cs2 Cs 1 0 0 0.25 1 15.89424
Cs3 Cs 1 0 0 0.5 1 15.89424
Cs4 Cs 1 0 0 0.75 1 15.89424
Cs5 Cs 1 0 0.25 0 1 15.89424
Cs6 Cs 1 0 0.25 0.25 1 15.89424
Cs7 Cs 1 0 0.25 0.5 1 15.89424
Cs8 Cs 1 0 0.25 0.75 1 15.89424
Cs9 Cs 1 0 0.5 0 1 15.89424
Cs10 Cs 1 0 0.5 0.25 1 15.89424
Cs11 Cs 1 0 0.5 0.5 1 15.89424
Cs12 Cs 1 0 0.5 0.75 1 15.89424
Cs13 Cs 1 0 0.75 0 1 15.89424
Cs14 Cs 1 0 0.75 0.25 1 15.89424
Cs15 Cs 1 0 0.75 0.5 1 15.89424
Cs16 Cs 1 0 0.75 0.75 1 15.89424
Cs17 Cs 1 0.25 0 0 1 15.89424
Cs18 Cs 1 0.25 0 0.25 1 15.89424
Cs19 Cs 1 0.25 0 0.5 1 15.89424
Cs20 Cs 1 0.25 0 0.75 1 15.89424
Cs21 Cs 1 0.25 0.25 0 1 15.89424
Cs22 Cs 1 0.25 0.25 0.25 1 15.89424
Cs23 Cs 1 0.25 0.25 0.5 1 15.89424
Cs24 Cs 1 0.25 0.25 0.75 1 15.89424
Cs25 Cs 1 0.25 0.5 0 1 15.89424
Cs26 Cs 1 0.25 0.5 0.25 1 15.89424
Cs27 Cs 1 0.25 0.5 0.5 1 15.89424
Cs28 Cs 1 0.25 0.5 0.75 1 15.89424
Cs29 Cs 1 0.25 0.75 0 1 15.89424
Cs30 Cs 1 0.25 0.75 0.25 1 15.89424
Cs31 Cs 1 0.25 0.75 0.5 1 15.89424
Cs32 Cs 1 0.25 0.75 0.75 1 15.89424
Cs33 Cs 1 0.5 0 0 1 15.89424
Cs34 Cs 1 0.5 0 0.25 1 15.89424
Cs35 Cs 1 0.5 0 0.5 1 15.89424
Cs36 Cs 1 0.5 0 0.75 1 15.89424
Cs37 Cs 1 0.5 0.25 0 1 15.89424
Cs38 Cs 1 0.5 0.25 0.25 1 15.89424
Cs39 Cs 1 0.5 0.25 0.5 1 15.89424
Cs40 Cs 1 0.5 0.25 0.75 1 15.89424
Cs41 Cs 1 0.5 0.5 0 1 15.89424
Cs42 Cs 1 0.5 0.5 0.25 1 15.89424
Cs43 Cs 1 0.5 0.5 0.5 1 15.89424
Cs44 Cs 1 0.5 0.5 0.75 1 15.89424
Cs45 Cs 1 0.5 0.75 0 1 15.89424
Cs46 Cs 1 0.5 0.75 0.25 1 15.89424
Cs47 Cs 1 0.5 0.75 0.5 1 15.89424
Cs48 Cs 1 0.5 0.75 0.75 1 15.89424
Cs49 Cs 1 0.75 0 0 1 15.89424
Cs50 Cs 1 0.75 0 0.25 1 15.89424
Cs51 Cs 1 0.75 0 0.5 1 15.89424
Cs52 Cs 1 0.75 0 0.75 1 15.89424
Cs53 Cs 1 0.75 0.25 0 1 15.89424
Cs54 Cs 1 0.75 0.25 0.25 1 15.89424
Cs55 Cs 1 0.75 0.25 0.5 1 15.89424
Cs56 Cs 1 0.75 0.25 0.75 1 15.89424
Cs57 Cs 1 0.75 0.5 0 1 15.89424
Cs58 Cs 1 0.75 0.5 0.25 1 15.89424
Cs59 Cs 1 0.75 0.5 0.5 1 15.89424
Cs60 Cs 1 0.75 0.5 0.75 1 15.89424
Cs61 Cs 1 0.75 0.75 0 1 15.89424
Cs62 Cs 1 0.75 0.75 0.25 1 15.89424
Cs63 Cs 1 0.75 0.75 0.5 1 15.89424
Cs64 Cs 1 0.75 0.75 0.75 1 15.89424
Se1 Se 1 0.125 0.134(7) 0.125 1 7.296781
C1 C 1 0.125 0.03350(2) 0.125 1 10.95077
Se13 Se 1 0.125 0.866(7) 0.125 1 7.296781
C13 C 1 0.125 0.96650(2) 0.125 1 10.95077
Se2 Se 1 0.116(7) 0.125 0.375 1 7.296781
C2 C 1 0.21650(2) 0.125 0.375 1 10.95077
Se18 Se 1 0.384(7) 0.125 0.375 1 7.296781
C18 C 1 0.28350(2) 0.125 0.375 1 10.95077
Se3 Se 1 0.116(7) 0.125 0.625 1 7.296781
C3 C 1 0.21650(2) 0.125 0.625 1 10.95077
Se19 Se 1 0.384(7) 0.125 0.625 1 7.296781
C19 C 1 0.28350(2) 0.125 0.625 1 10.95077
Se4 Se 1 0.125 0.116(7) 0.875 1 7.296781
C4 C 1 0.125 0.21650(2) 0.875 1 10.95077
Se8 Se 1 0.125 0.384(7) 0.875 1 7.296781
C8 C 1 0.125 0.28350(2) 0.875 1 10.95077
Se5 Se 1 0.125 0.375 0.116(7) 1 7.296781
C5 C 1 0.125 0.375 0.21650(2) 1 10.95077
Se6 Se 1 0.125 0.375 0.384(7) 1 7.296781
C6 C 1 0.125 0.375 0.28350(2) 1 10.95077
Se7 Se 1 0.125 0.366(7) 0.625 1 7.296781
C7 C 1 0.125 0.46650(2) 0.625 1 10.95077
Se11 Se 1 0.125 0.634(7) 0.625 1 7.296781
C11 C 1 0.125 0.53350(2) 0.625 1 10.95077
Se9 Se 1 0.125 0.625 0.134(7) 1 7.296781
C9 C 1 0.125 0.625 0.03350(2) 1 10.95077
Se12 Se 1 0.125 0.625 0.866(7) 1 7.296781
C12 C 1 0.125 0.625 0.96650(2) 1 10.95077
Se10 Se 1 0.125 0.616(7) 0.375 1 7.296781
C10 C 1 0.125 0.71650(2) 0.375 1 10.95077
Se14 Se 1 0.125 0.884(7) 0.375 1 7.296781
C14 C 1 0.125 0.78350(2) 0.375 1 10.95077
Se15 Se 1 0.125 0.875 0.616(7) 1 7.296781
C15 C 1 0.125 0.875 0.71650(2) 1 10.95077
Se16 Se 1 0.125 0.875 0.884(7) 1 7.296781
C16 C 1 0.125 0.875 0.78350(2) 1 10.95077
Se17 Se 1 0.375 0.116(7) 0.125 1 7.296781
C17 C 1 0.375 0.21650(2) 0.125 1 10.95077
Se21 Se 1 0.375 0.384(7) 0.125 1 7.296781
C21 C 1 0.375 0.28350(2) 0.125 1 10.95077
Se20 Se 1 0.375 0.116(7) 0.875 1 7.296781
C20 C 1 0.375 0.21650(2) 0.875 1 10.95077
Se24 Se 1 0.375 0.384(7) 0.875 1 7.296781
C24 C 1 0.375 0.28350(2) 0.875 1 10.95077
Se22 Se 1 0.375 0.375 0.366(7) 1 7.296781
C22 C 1 0.375 0.375 0.46650(2) 1 10.95077
Se23 Se 1 0.375 0.375 0.634(7) 1 7.296781
C23 C 1 0.375 0.375 0.53350(2) 1 10.95077
Se25 Se 1 0.375 0.625 0.134(7) 1 7.296781
C25 C 1 0.375 0.625 0.03350(2) 1 10.95077
Se28 Se 1 0.375 0.625 0.866(7) 1 7.296781
C28 C 1 0.375 0.625 0.96650(2) 1 10.95077
Se26 Se 1 0.375 0.616(7) 0.375 1 7.296781
C26 C 1 0.375 0.71650(2) 0.375 1 10.95077
Se30 Se 1 0.375 0.884(7) 0.375 1 7.296781
C30 C 1 0.375 0.78350(2) 0.375 1 10.95077
Se27 Se 1 0.375 0.616(7) 0.625 1 7.296781
C27 C 1 0.375 0.71650(2) 0.625 1 10.95077
Se31 Se 1 0.375 0.884(7) 0.625 1 7.296781
C31 C 1 0.375 0.78350(2) 0.625 1 10.95077
Se29 Se 1 0.375 0.875 0.134(7) 1 7.296781
C29 C 1 0.375 0.875 0.03350(2) 1 10.95077
Se32 Se 1 0.375 0.875 0.866(7) 1 7.296781
C32 C 1 0.375 0.875 0.96650(2) 1 10.95077
Se33 Se 1 0.625 0.116(7) 0.125 1 7.296781
C33 C 1 0.625 0.21650(2) 0.125 1 10.95077
Se37 Se 1 0.625 0.384(7) 0.125 1 7.296781
C37 C 1 0.625 0.28350(2) 0.125 1 10.95077
Se34 Se 1 0.616(7) 0.125 0.375 1 7.296781
C34 C 1 0.71650(2) 0.125 0.375 1 10.95077
Se50 Se 1 0.884(7) 0.125 0.375 1 7.296781
C50 C 1 0.78350(2) 0.125 0.375 1 10.95077
Se35 Se 1 0.625 0.125 0.616(7) 1 7.296781
C35 C 1 0.625 0.125 0.71650(2) 1 10.95077
Se36 Se 1 0.625 0.125 0.884(7) 1 7.296781
C36 C 1 0.625 0.125 0.78350(2) 1 10.95077
Se38 Se 1 0.616(7) 0.375 0.375 1 7.296781
C38 C 1 0.71650(2) 0.375 0.375 1 10.95077
Se54 Se 1 0.884(7) 0.375 0.375 1 7.296781
C54 C 1 0.78350(2) 0.375 0.375 1 10.95077
Se39 Se 1 0.616(7) 0.375 0.625 1 7.296781
C39 C 1 0.71650(2) 0.375 0.625 1 10.95077
Se55 Se 1 0.884(7) 0.375 0.625 1 7.296781
C55 C 1 0.78350(2) 0.375 0.625 1 10.95077
Se40 Se 1 0.625 0.366(7) 0.875 1 7.296781
C40 C 1 0.625 0.46650(2) 0.875 1 10.95077
Se44 Se 1 0.625 0.634(7) 0.875 1 7.296781
C44 C 1 0.625 0.53350(2) 0.875 1 10.95077
Se41 Se 1 0.616(7) 0.625 0.125 1 7.296781
C41 C 1 0.71650(2) 0.625 0.125 1 10.95077
Se57 Se 1 0.884(7) 0.625 0.125 1 7.296781
C57 C 1 0.78350(2) 0.625 0.125 1 10.95077
Se42 Se 1 0.616(7) 0.625 0.375 1 7.296781
C42 C 1 0.71650(2) 0.625 0.375 1 10.95077
Se58 Se 1 0.884(7) 0.625 0.375 1 7.296781
C58 C 1 0.78350(2) 0.625 0.375 1 10.95077
Se43 Se 1 0.616(7) 0.625 0.625 1 7.296781
C43 C 1 0.71650(2) 0.625 0.625 1 10.95077
Se59 Se 1 0.884(7) 0.625 0.625 1 7.296781
C59 C 1 0.78350(2) 0.625 0.625 1 10.95077
Se45 Se 1 0.625 0.875 0.116(7) 1 7.296781
C45 C 1 0.625 0.875 0.21650(2) 1 10.95077
Se46 Se 1 0.625 0.875 0.384(7) 1 7.296781
C46 C 1 0.625 0.875 0.28350(2) 1 10.95077
Se47 Se 1 0.625 0.875 0.616(7) 1 7.296781
C47 C 1 0.625 0.875 0.71650(2) 1 10.95077
Se48 Se 1 0.625 0.875 0.884(7) 1 7.296781
C48 C 1 0.625 0.875 0.78350(2) 1 10.95077
Se49 Se 1 0.875 0.134(7) 0.125 1 7.296781
C49 C 1 0.875 0.03350(2) 0.125 1 10.95077
Se61 Se 1 0.875 0.866(7) 0.125 1 7.296781
C61 C 1 0.875 0.96650(2) 0.125 1 10.95077
Se51 Se 1 0.875 0.125 0.616(7) 1 7.296781
C51 C 1 0.875 0.125 0.71650(2) 1 10.95077
Se52 Se 1 0.875 0.125 0.884(7) 1 7.296781
C52 C 1 0.875 0.125 0.78350(2) 1 10.95077
Se53 Se 1 0.875 0.375 0.134(7) 1 7.296781
C53 C 1 0.875 0.375 0.03350(2) 1 10.95077
Se56 Se 1 0.875 0.375 0.866(7) 1 7.296781
C56 C 1 0.875 0.375 0.96650(2) 1 10.95077
Se60 Se 1 0.875 0.616(7) 0.875 1 7.296781
C60 C 1 0.875 0.71650(2) 0.875 1 10.95077
Se64 Se 1 0.875 0.884(7) 0.875 1 7.296781
C64 C 1 0.875 0.78350(2) 0.875 1 10.95077
Se62 Se 1 0.875 0.875 0.366(7) 1 7.296781
C62 C 1 0.875 0.875 0.46650(2) 1 10.95077
Se63 Se 1 0.875 0.875 0.634(7) 1 7.296781
C63 C 1 0.875 0.875 0.53350(2) 1 10.95077
loop_
_geom_bond_atom_site_label_1
_geom_bond_atom_site_label_2
_geom_bond_distance
_geom_bond_site_symmetry_1
_geom_bond_site_symmetry_2
Se1 C1 1.84(12) 1_555 1_555
Se1 C13 3.06(12) 1_555 1_545
C1 C13 1.2201(11) 1_555 1_545
C1 Se1 1.84(12) 1_555 1_555
C1 Se13 3.06(12) 1_555 1_545
Se13 C13 1.84(12) 1_555 1_555
Se13 C1 3.06(12) 1_555 1_565
C13 C1 1.2201(11) 1_555 1_565
C13 Se13 1.84(12) 1_555 1_555
C13 Se1 3.06(12) 1_555 1_565
Se2 C18 3.06(12) 1_555 1_555
C2 C18 1.2201(11) 1_555 1_555
Se18 C18 1.84(12) 1_555 1_555
C18 C2 1.2201(11) 1_555 1_555
C18 Se18 1.84(12) 1_555 1_555
C18 Se2 3.06(12) 1_555 1_555
Se3 C3 1.84(12) 1_555 1_555
Se3 C19 3.06(12) 1_555 1_555
C3 C19 1.2201(11) 1_555 1_555
C3 Se3 1.84(12) 1_555 1_555
C3 Se19 3.06(12) 1_555 1_555
Se19 C19 1.84(12) 1_555 1_555
Se19 C3 3.06(12) 1_555 1_555
C19 C3 1.2201(11) 1_555 1_555
C19 Se19 1.84(12) 1_555 1_555
C19 Se3 3.06(12) 1_555 1_555
Se4 C4 1.84(12) 1_555 1_555
Se4 C8 3.06(12) 1_555 1_555
C4 C8 1.2201(11) 1_555 1_555
C4 Se4 1.84(12) 1_555 1_555
C4 Se8 3.06(12) 1_555 1_555
Se8 C8 1.84(12) 1_555 1_555
Se8 C4 3.06(12) 1_555 1_555
C8 C4 1.2201(11) 1_555 1_555
C8 Se8 1.84(12) 1_555 1_555
C8 Se4 3.06(12) 1_555 1_555
Se5 C5 1.84(12) 1_555 1_555
Se5 C6 3.06(12) 1_555 1_555
C5 C6 1.2201(11) 1_555 1_555
C5 Se5 1.84(12) 1_555 1_555
C5 Se6 3.06(12) 1_555 1_555
Se6 C6 1.84(12) 1_555 1_555
Se6 C5 3.06(12) 1_555 1_555
C6 C5 1.2201(11) 1_555 1_555
C6 Se6 1.84(12) 1_555 1_555
C6 Se5 3.06(12) 1_555 1_555
Se7 C7 1.84(12) 1_555 1_555
Se7 C11 3.06(12) 1_555 1_555
C7 C11 1.2201(11) 1_555 1_555
C7 Se7 1.84(12) 1_555 1_555
C7 Se11 3.06(12) 1_555 1_555
Se11 C11 1.84(12) 1_555 1_555
Se11 C7 3.06(12) 1_555 1_555
C11 C7 1.2201(11) 1_555 1_555
C11 Se11 1.84(12) 1_555 1_555
C11 Se7 3.06(12) 1_555 1_555
Se9 C9 1.84(12) 1_555 1_555
Se9 C12 3.06(12) 1_555 1_554
C9 C12 1.2201(11) 1_555 1_554
C9 Se9 1.84(12) 1_555 1_555
C9 Se12 3.06(12) 1_555 1_554
Se12 C12 1.84(12) 1_555 1_555
Se12 C9 3.06(12) 1_555 1_556
C12 C9 1.2201(11) 1_555 1_556
C12 Se12 1.84(12) 1_555 1_555
C12 Se9 3.06(12) 1_555 1_556
Se10 C10 1.84(12) 1_555 1_555
Se10 C14 3.06(12) 1_555 1_555
C10 C14 1.2201(11) 1_555 1_555
C10 Se10 1.84(12) 1_555 1_555
C10 Se14 3.06(12) 1_555 1_555
Se14 C14 1.84(12) 1_555 1_555
Se14 C10 3.06(12) 1_555 1_555
C14 C10 1.2201(11) 1_555 1_555
C14 Se14 1.84(12) 1_555 1_555
C14 Se10 3.06(12) 1_555 1_555
Se15 C15 1.84(12) 1_555 1_555
Se15 C16 3.06(12) 1_555 1_555
C15 C16 1.2201(11) 1_555 1_555
C15 Se15 1.84(12) 1_555 1_555
C15 Se16 3.06(12) 1_555 1_555
Se16 C16 1.84(12) 1_555 1_555
Se16 C15 3.06(12) 1_555 1_555
C16 C15 1.2201(11) 1_555 1_555
C16 Se16 1.84(12) 1_555 1_555
C16 Se15 3.06(12) 1_555 1_555
Se17 C17 1.84(12) 1_555 1_555
C17 C21 1.2201(11) 1_555 1_555
C17 Se17 1.84(12) 1_555 1_555
C17 Se21 3.06(12) 1_555 1_555
Se21 C17 3.06(12) 1_555 1_555
C21 C17 1.2201(11) 1_555 1_555
C20 C24 1.2201(11) 1_555 1_555
C24 C20 1.2201(11) 1_555 1_555
C22 C23 1.2201(11) 1_555 1_555
C23 C22 1.2201(11) 1_555 1_555
C25 C28 1.2201(11) 1_555 1_554
C28 C25 1.2201(11) 1_555 1_556
Se26 C30 3.06(12) 1_555 1_555
C26 C30 1.2201(11) 1_555 1_555
Se30 C30 1.84(12) 1_555 1_555
C30 C26 1.2201(11) 1_555 1_555
C30 Se30 1.84(12) 1_555 1_555
C30 Se26 3.06(12) 1_555 1_555
Se27 C31 3.06(12) 1_555 1_555
C27 C31 1.2201(11) 1_555 1_555
Se31 C31 1.84(12) 1_555 1_555
C31 C27 1.2201(11) 1_555 1_555
C31 Se31 1.84(12) 1_555 1_555
C31 Se27 3.06(12) 1_555 1_555
Se29 C32 3.06(12) 1_555 1_554
C29 C32 1.2201(11) 1_555 1_554
Se32 C32 1.84(12) 1_555 1_555
C32 C29 1.2201(11) 1_555 1_556
C32 Se32 1.84(12) 1_555 1_555
C32 Se29 3.06(12) 1_555 1_556
Se33 C33 1.84(12) 1_555 1_555
Se33 C37 3.06(12) 1_555 1_555
C33 C37 1.2201(11) 1_555 1_555
C33 Se33 1.84(12) 1_555 1_555
C33 Se37 3.06(12) 1_555 1_555
Se37 C37 1.84(12) 1_555 1_555
Se37 C33 3.06(12) 1_555 1_555
C37 C33 1.2201(11) 1_555 1_555
C37 Se37 1.84(12) 1_555 1_555
C37 Se33 3.06(12) 1_555 1_555
Se34 C34 1.84(12) 1_555 1_555
Se34 C50 3.06(12) 1_555 1_555
C34 C50 1.2201(11) 1_555 1_555
C34 Se34 1.84(12) 1_555 1_555
C34 Se50 3.06(12) 1_555 1_555
Se50 C50 1.84(12) 1_555 1_555
Se50 C34 3.06(12) 1_555 1_555
C50 C34 1.2201(11) 1_555 1_555
C50 Se50 1.84(12) 1_555 1_555
C50 Se34 3.06(12) 1_555 1_555
Se35 C35 1.84(12) 1_555 1_555
Se35 C36 3.06(12) 1_555 1_555
C35 C36 1.2201(11) 1_555 1_555
C35 Se35 1.84(12) 1_555 1_555
C35 Se36 3.06(12) 1_555 1_555
Se36 C36 1.84(12) 1_555 1_555
Se36 C35 3.06(12) 1_555 1_555
C36 C35 1.2201(11) 1_555 1_555
C36 Se36 1.84(12) 1_555 1_555
C36 Se35 3.06(12) 1_555 1_555
Se38 C38 1.84(12) 1_555 1_555
Se38 C54 3.06(12) 1_555 1_555
C38 C54 1.2201(11) 1_555 1_555
C38 Se38 1.84(12) 1_555 1_555
C38 Se54 3.06(12) 1_555 1_555
Se54 C54 1.84(12) 1_555 1_555
Se54 C38 3.06(12) 1_555 1_555
C54 C38 1.2201(11) 1_555 1_555
C54 Se54 1.84(12) 1_555 1_555
C54 Se38 3.06(12) 1_555 1_555
Se39 C39 1.84(12) 1_555 1_555
Se39 C55 3.06(12) 1_555 1_555
C39 C55 1.2201(11) 1_555 1_555
C39 Se39 1.84(12) 1_555 1_555
C39 Se55 3.06(12) 1_555 1_555
Se55 C55 1.84(12) 1_555 1_555
Se55 C39 3.06(12) 1_555 1_555
C55 C39 1.2201(11) 1_555 1_555
C55 Se55 1.84(12) 1_555 1_555
C55 Se39 3.06(12) 1_555 1_555
Se40 C40 1.84(12) 1_555 1_555
Se40 C44 3.06(12) 1_555 1_555
C40 C44 1.2201(11) 1_555 1_555
C40 Se40 1.84(12) 1_555 1_555
C40 Se44 3.06(12) 1_555 1_555
Se44 C44 1.84(12) 1_555 1_555
Se44 C40 3.06(12) 1_555 1_555
C44 C40 1.2201(11) 1_555 1_555
C44 Se44 1.84(12) 1_555 1_555
C44 Se40 3.06(12) 1_555 1_555
Se41 C41 1.84(12) 1_555 1_555
Se41 C57 3.06(12) 1_555 1_555
C41 C57 1.2201(11) 1_555 1_555
C41 Se41 1.84(12) 1_555 1_555
C41 Se57 3.06(12) 1_555 1_555
Se57 C57 1.84(12) 1_555 1_555
Se57 C41 3.06(12) 1_555 1_555
C57 C41 1.2201(11) 1_555 1_555
C57 Se57 1.84(12) 1_555 1_555
C57 Se41 3.06(12) 1_555 1_555
Se42 C42 1.84(12) 1_555 1_555
Se42 C58 3.06(12) 1_555 1_555
C42 C58 1.2201(11) 1_555 1_555
C42 Se42 1.84(12) 1_555 1_555
C42 Se58 3.06(12) 1_555 1_555
Se58 C58 1.84(12) 1_555 1_555
Se58 C42 3.06(12) 1_555 1_555
C58 C42 1.2201(11) 1_555 1_555
C58 Se58 1.84(12) 1_555 1_555
C58 Se42 3.06(12) 1_555 1_555
Se43 C43 1.84(12) 1_555 1_555
Se43 C59 3.06(12) 1_555 1_555
C43 C59 1.2201(11) 1_555 1_555
C43 Se43 1.84(12) 1_555 1_555
C43 Se59 3.06(12) 1_555 1_555
Se59 C59 1.84(12) 1_555 1_555
Se59 C43 3.06(12) 1_555 1_555
C59 C43 1.2201(11) 1_555 1_555
C59 Se59 1.84(12) 1_555 1_555
C59 Se43 3.06(12) 1_555 1_555
Se45 C45 1.84(12) 1_555 1_555
Se45 C46 3.06(12) 1_555 1_555
C45 C46 1.2201(11) 1_555 1_555
C45 Se45 1.84(12) 1_555 1_555
C45 Se46 3.06(12) 1_555 1_555
Se46 C46 1.84(12) 1_555 1_555
Se46 C45 3.06(12) 1_555 1_555
C46 C45 1.2201(11) 1_555 1_555
C46 Se46 1.84(12) 1_555 1_555
C46 Se45 3.06(12) 1_555 1_555
Se47 C47 1.84(12) 1_555 1_555
Se47 C48 3.06(12) 1_555 1_555
C47 C48 1.2201(11) 1_555 1_555
C47 Se47 1.84(12) 1_555 1_555
C47 Se48 3.06(12) 1_555 1_555
Se48 C48 1.84(12) 1_555 1_555
Se48 C47 3.06(12) 1_555 1_555
C48 C47 1.2201(11) 1_555 1_555
C48 Se48 1.84(12) 1_555 1_555
C48 Se47 3.06(12) 1_555 1_555
Se49 C49 1.84(12) 1_555 1_555
Se49 C61 3.06(12) 1_555 1_545
C49 C61 1.2201(11) 1_555 1_545
C49 Se49 1.84(12) 1_555 1_555
C49 Se61 3.06(12) 1_555 1_545
Se61 C61 1.84(12) 1_555 1_555
Se61 C49 3.06(12) 1_555 1_565
C61 C49 1.2201(11) 1_555 1_565
C61 Se61 1.84(12) 1_555 1_555
C61 Se49 3.06(12) 1_555 1_565
Se51 C51 1.84(12) 1_555 1_555
Se51 C52 3.06(12) 1_555 1_555
C51 C52 1.2201(11) 1_555 1_555
C51 Se51 1.84(12) 1_555 1_555
C51 Se52 3.06(12) 1_555 1_555
Se52 C52 1.84(12) 1_555 1_555
Se52 C51 3.06(12) 1_555 1_555
C52 C51 1.2201(11) 1_555 1_555
C52 Se52 1.84(12) 1_555 1_555
C52 Se51 3.06(12) 1_555 1_555
Se53 C53 1.84(12) 1_555 1_555
Se53 C56 3.06(12) 1_555 1_554
C53 C56 1.2201(11) 1_555 1_554
C53 Se53 1.84(12) 1_555 1_555
C53 Se56 3.06(12) 1_555 1_554
Se56 C56 1.84(12) 1_555 1_555
Se56 C53 3.06(12) 1_555 1_556
C56 C53 1.2201(11) 1_555 1_556
C56 Se56 1.84(12) 1_555 1_555
C56 Se53 3.06(12) 1_555 1_556
Se60 C60 1.84(12) 1_555 1_555
Se60 C64 3.06(12) 1_555 1_555
C60 C64 1.2201(11) 1_555 1_555
C60 Se60 1.84(12) 1_555 1_555
C60 Se64 3.06(12) 1_555 1_555
Se64 C64 1.84(12) 1_555 1_555
Se64 C60 3.06(12) 1_555 1_555
C64 C60 1.2201(11) 1_555 1_555
C64 Se64 1.84(12) 1_555 1_555
C64 Se60 3.06(12) 1_555 1_555
Se62 C62 1.84(12) 1_555 1_555
Se62 C63 3.06(12) 1_555 1_555
C62 C63 1.2201(11) 1_555 1_555
C62 Se62 1.84(12) 1_555 1_555
C62 Se63 3.06(12) 1_555 1_555
Se63 C63 1.84(12) 1_555 1_555
Se63 C62 3.06(12) 1_555 1_555
C63 C62 1.2201(11) 1_555 1_555
C63 Se63 1.84(12) 1_555 1_555
C63 Se62 3.06(12) 1_555 1_555
loop_
_geom_angle_atom_site_label_1
_geom_angle_atom_site_label_2
_geom_angle_atom_site_label_3
_geom_angle
_geom_angle_site_symmetry_1
_geom_angle_site_symmetry_2
_geom_angle_site_symmetry_3
C13 Se1 C1 0.00(4) 1_545 1_555 1_555
Se1 C1 C13 180.00(9) 1_555 1_555 1_545
Se13 C1 Se1 180.00(14) 1_545 1_555 1_555
Se13 C1 C13 0.00(5) 1_545 1_555 1_545
C1 Se13 C13 0.00(4) 1_565 1_555 1_555
Se13 C13 C1 180.00(9) 1_555 1_555 1_565
Se1 C13 Se13 180.00(14) 1_565 1_555 1_555
Se1 C13 C1 0.00(5) 1_565 1_555 1_565
Se2 C18 Se18 180.0(3) 1_555 1_555 1_555
C19 Se3 C3 0.00(13) 1_555 1_555 1_555
Se3 C3 C19 180.0(3) 1_555 1_555 1_555
Se19 C3 Se3 180.0(5) 1_555 1_555 1_555
Se19 C3 C19 0.00(19) 1_555 1_555 1_555
C3 Se19 C19 0.00(13) 1_555 1_555 1_555
Se19 C19 C3 180.0(3) 1_555 1_555 1_555
Se3 C19 Se19 180.0(5) 1_555 1_555 1_555
Se3 C19 C3 0.00(19) 1_555 1_555 1_555
C8 Se4 C4 0.00(18) 1_555 1_555 1_555
Se4 C4 C8 180.0(4) 1_555 1_555 1_555
Se8 C4 Se4 180.0(7) 1_555 1_555 1_555
Se8 C4 C8 0.0(3) 1_555 1_555 1_555
C4 Se8 C8 0.00(18) 1_555 1_555 1_555
Se8 C8 C4 180.0(4) 1_555 1_555 1_555
Se4 C8 Se8 180.0(7) 1_555 1_555 1_555
Se4 C8 C4 0.0(3) 1_555 1_555 1_555
C6 Se5 C5 0.00(8) 1_555 1_555 1_555
Se5 C5 C6 180.0(2) 1_555 1_555 1_555
Se6 C5 Se5 180.0(3) 1_555 1_555 1_555
Se6 C5 C6 0.00(12) 1_555 1_555 1_555
C5 Se6 C6 0.00(8) 1_555 1_555 1_555
Se6 C6 C5 180.0(2) 1_555 1_555 1_555
Se5 C6 Se6 180.0(3) 1_555 1_555 1_555
Se5 C6 C5 0.00(12) 1_555 1_555 1_555
C11 Se7 C7 0.00(13) 1_555 1_555 1_555
Se7 C7 C11 180.0(3) 1_555 1_555 1_555
Se11 C7 Se7 180.0(5) 1_555 1_555 1_555
Se11 C7 C11 0.00(19) 1_555 1_555 1_555
C7 Se11 C11 0.00(13) 1_555 1_555 1_555
Se11 C11 C7 180.0(3) 1_555 1_555 1_555
Se7 C11 Se11 180.0(5) 1_555 1_555 1_555
Se7 C11 C7 0.00(19) 1_555 1_555 1_555
C12 Se9 C9 0.00(13) 1_554 1_555 1_555
Se9 C9 C12 180.0(3) 1_555 1_555 1_554
Se12 C9 Se9 180.0(5) 1_554 1_555 1_555
Se12 C9 C12 0.00(19) 1_554 1_555 1_554
C9 Se12 C12 0.00(13) 1_556 1_555 1_555
Se12 C12 C9 180.0(3) 1_555 1_555 1_556
Se9 C12 Se12 180.0(5) 1_556 1_555 1_555
Se9 C12 C9 0.00(19) 1_556 1_555 1_556
C14 Se10 C10 0.00(8) 1_555 1_555 1_555
Se10 C10 C14 180.0(2) 1_555 1_555 1_555
Se14 C10 Se10 180.0(3) 1_555 1_555 1_555
Se14 C10 C14 0.00(12) 1_555 1_555 1_555
C10 Se14 C14 0.00(8) 1_555 1_555 1_555
Se14 C14 C10 180.0(2) 1_555 1_555 1_555
Se10 C14 Se14 180.0(3) 1_555 1_555 1_555
Se10 C14 C10 0.00(12) 1_555 1_555 1_555
C16 Se15 C15 0.00(18) 1_555 1_555 1_555
Se15 C15 C16 180.0(4) 1_555 1_555 1_555
Se16 C15 Se15 180.0(7) 1_555 1_555 1_555
Se16 C15 C16 0.0(3) 1_555 1_555 1_555
C15 Se16 C16 0.00(18) 1_555 1_555 1_555
Se16 C16 C15 180.0(4) 1_555 1_555 1_555
Se15 C16 Se16 180.0(7) 1_555 1_555 1_555
Se15 C16 C15 0.0(3) 1_555 1_555 1_555
Se21 C17 Se17 180.0(3) 1_555 1_555 1_555
Se26 C30 Se30 180.0(4) 1_555 1_555 1_555
Se27 C31 Se31 180.0(6) 1_555 1_555 1_555
Se29 C32 Se32 180.0(8) 1_556 1_555 1_555
C37 Se33 C33 0.00(13) 1_555 1_555 1_555
Se33 C33 C37 180.0(3) 1_555 1_555 1_555
Se37 C33 Se33 180.0(5) 1_555 1_555 1_555
Se37 C33 C37 0.00(19) 1_555 1_555 1_555
C33 Se37 C37 0.00(13) 1_555 1_555 1_555
Se37 C37 C33 180.0(3) 1_555 1_555 1_555
Se33 C37 Se37 180.0(5) 1_555 1_555 1_555
Se33 C37 C33 0.00(19) 1_555 1_555 1_555
C50 Se34 C34 0.00(8) 1_555 1_555 1_555
Se34 C34 C50 180.0(2) 1_555 1_555 1_555
Se50 C34 Se34 180.0(3) 1_555 1_555 1_555
Se50 C34 C50 0.00(12) 1_555 1_555 1_555
C34 Se50 C50 0.00(8) 1_555 1_555 1_555
Se50 C50 C34 180.0(2) 1_555 1_555 1_555
Se34 C50 Se50 180.0(3) 1_555 1_555 1_555
Se34 C50 C34 0.00(12) 1_555 1_555 1_555
C36 Se35 C35 0.00(13) 1_555 1_555 1_555
Se35 C35 C36 180.0(3) 1_555 1_555 1_555
Se36 C35 Se35 180.0(5) 1_555 1_555 1_555
Se36 C35 C36 0.00(19) 1_555 1_555 1_555
C35 Se36 C36 0.00(13) 1_555 1_555 1_555
Se36 C36 C35 180.0(3) 1_555 1_555 1_555
Se35 C36 Se36 180.0(5) 1_555 1_555 1_555
Se35 C36 C35 0.00(19) 1_555 1_555 1_555
C54 Se38 C38 0.00(11) 1_555 1_555 1_555
Se38 C38 C54 180.0(3) 1_555 1_555 1_555
Se54 C38 Se38 180.0(4) 1_555 1_555 1_555
Se54 C38 C54 0.00(16) 1_555 1_555 1_555
C38 Se54 C54 0.00(11) 1_555 1_555 1_555
Se54 C54 C38 180.0(3) 1_555 1_555 1_555
Se38 C54 Se54 180.0(4) 1_555 1_555 1_555
Se38 C54 C38 0.00(16) 1_555 1_555 1_555
C55 Se39 C39 0.00(15) 1_555 1_555 1_555
Se39 C39 C55 180.0(4) 1_555 1_555 1_555
Se55 C39 Se39 180.0(6) 1_555 1_555 1_555
Se55 C39 C55 0.0(2) 1_555 1_555 1_555
C39 Se55 C55 0.00(15) 1_555 1_555 1_555
Se55 C55 C39 180.0(4) 1_555 1_555 1_555
Se39 C55 Se55 180.0(6) 1_555 1_555 1_555
Se39 C55 C39 0.0(2) 1_555 1_555 1_555
C44 Se40 C40 0.0(2) 1_555 1_555 1_555
Se40 C40 C44 180.0(5) 1_555 1_555 1_555
Se44 C40 Se40 180.0(9) 1_555 1_555 1_555
Se44 C40 C44 0.0(3) 1_555 1_555 1_555
C40 Se44 C44 0.0(2) 1_555 1_555 1_555
Se44 C44 C40 180.0(5) 1_555 1_555 1_555
Se40 C44 Se44 180.0(9) 1_555 1_555 1_555
Se40 C44 C40 0.0(3) 1_555 1_555 1_555
C57 Se41 C41 0.00(13) 1_555 1_555 1_555
Se41 C41 C57 180.0(3) 1_555 1_555 1_555
Se57 C41 Se41 180.0(5) 1_555 1_555 1_555
Se57 C41 C57 0.00(19) 1_555 1_555 1_555
C41 Se57 C57 0.00(13) 1_555 1_555 1_555
Se57 C57 C41 180.0(3) 1_555 1_555 1_555
Se41 C57 Se57 180.0(5) 1_555 1_555 1_555
Se41 C57 C41 0.00(19) 1_555 1_555 1_555
C58 Se42 C42 0.00(15) 1_555 1_555 1_555
Se42 C42 C58 180.0(4) 1_555 1_555 1_555
Se58 C42 Se42 180.0(6) 1_555 1_555 1_555
Se58 C42 C58 0.0(2) 1_555 1_555 1_555
C42 Se58 C58 0.00(15) 1_555 1_555 1_555
Se58 C58 C42 180.0(4) 1_555 1_555 1_555
Se42 C58 Se58 180.0(6) 1_555 1_555 1_555
Se42 C58 C42 0.0(2) 1_555 1_555 1_555
C59 Se43 C43 0.00(18) 1_555 1_555 1_555
Se43 C43 C59 180.0(4) 1_555 1_555 1_555
Se59 C43 Se43 180.0(7) 1_555 1_555 1_555
Se59 C43 C59 0.0(3) 1_555 1_555 1_555
C43 Se59 C59 0.00(18) 1_555 1_555 1_555
Se59 C59 C43 180.0(4) 1_555 1_555 1_555
Se43 C59 Se59 180.0(7) 1_555 1_555 1_555
Se43 C59 C43 0.0(3) 1_555 1_555 1_555
C46 Se45 C45 0.0(2) 1_555 1_555 1_555
Se45 C45 C46 180.0(5) 1_555 1_555 1_555
Se46 C45 Se45 180.0(9) 1_555 1_555 1_555
Se46 C45 C46 0.0(3) 1_555 1_555 1_555
C45 Se46 C46 0.0(2) 1_555 1_555 1_555
Se46 C46 C45 180.0(5) 1_555 1_555 1_555
Se45 C46 Se46 180.0(9) 1_555 1_555 1_555
Se45 C46 C45 0.0(3) 1_555 1_555 1_555
C48 Se47 C47 0.0(2) 1_555 1_555 1_555
Se47 C47 C48 180.0(5) 1_555 1_555 1_555
Se48 C47 Se47 180.0(9) 1_555 1_555 1_555
Se48 C47 C48 0.0(3) 1_555 1_555 1_555
C47 Se48 C48 0.0(2) 1_555 1_555 1_555
Se48 C48 C47 180.0(5) 1_555 1_555 1_555
Se47 C48 Se48 180.0(9) 1_555 1_555 1_555
Se47 C48 C47 0.0(3) 1_555 1_555 1_555
C61 Se49 C49 0.00(18) 1_545 1_555 1_555
Se49 C49 C61 180.0(4) 1_555 1_555 1_545
Se61 C49 Se49 180.0(7) 1_545 1_555 1_555
Se61 C49 C61 0.0(3) 1_545 1_555 1_545
C49 Se61 C61 0.00(18) 1_565 1_555 1_555
Se61 C61 C49 180.0(4) 1_555 1_555 1_565
Se49 C61 Se61 180.0(7) 1_565 1_555 1_555
Se49 C61 C49 0.0(3) 1_565 1_555 1_565
C52 Se51 C51 0.00(18) 1_555 1_555 1_555
Se51 C51 C52 180.0(4) 1_555 1_555 1_555
Se52 C51 Se51 180.0(7) 1_555 1_555 1_555
Se52 C51 C52 0.0(3) 1_555 1_555 1_555
C51 Se52 C52 0.00(18) 1_555 1_555 1_555
Se52 C52 C51 180.0(4) 1_555 1_555 1_555
Se51 C52 Se52 180.0(7) 1_555 1_555 1_555
Se51 C52 C51 0.0(3) 1_555 1_555 1_555
C56 Se53 C53 0.00(19) 1_554 1_555 1_555
Se53 C53 C56 180.0(5) 1_555 1_555 1_554
Se56 C53 Se53 180.0(8) 1_554 1_555 1_555
Se56 C53 C56 0.0(3) 1_554 1_555 1_554
C53 Se56 C56 0.00(19) 1_556 1_555 1_555
Se56 C56 C53 180.0(5) 1_555 1_555 1_556
Se53 C56 Se56 180.0(8) 1_556 1_555 1_555
Se53 C56 C53 0.0(3) 1_556 1_555 1_556
C64 Se60 C60 0.0(2) 1_555 1_555 1_555
Se60 C60 C64 180.0(6) 1_555 1_555 1_555
Se64 C60 Se60 180.0(10) 1_555 1_555 1_555
Se64 C60 C64 0.0(4) 1_555 1_555 1_555
C60 Se64 C64 0.0(2) 1_555 1_555 1_555
Se64 C64 C60 180.0(6) 1_555 1_555 1_555
Se60 C64 Se64 180.0(10) 1_555 1_555 1_555
Se60 C64 C60 0.0(4) 1_555 1_555 1_555
C63 Se62 C62 0.0(2) 1_555 1_555 1_555
Se62 C62 C63 180.0(6) 1_555 1_555 1_555
Se63 C62 Se62 180.0(10) 1_555 1_555 1_555
Se63 C62 C63 0.0(4) 1_555 1_555 1_555
C62 Se63 C63 0.0(2) 1_555 1_555 1_555
Se63 C63 C62 180.0(6) 1_555 1_555 1_555
Se62 C63 Se63 180.0(10) 1_555 1_555 1_555
Se62 C63 C62 0.0(4) 1_555 1_555 1_555
#######	End powder crystal structure	#######


#######	Begin powder diffraction data	#######
_pd_calc_method                  Rietveld
_diffrn_radiation_probe          x-ray
_diffrn_ambient_temperature      295(2)
_diffrn_source                   'synchrotron source'
_diffrn_source_target            'Beamline BL 9'
_diffrn_source_type              DELTA
_diffrn_measurement_device_type  'powder diffractometer'
_diffrn_detector                 ?
_diffrn_detector_type            'PILATUS 100K'
_refine_ls_goodness_of_fit_all   1.65140
_pd_proc_ls_prof_R_factor        0.05301
_pd_proc_ls_prof_wR_factor       0.06941
_pd_proc_ls_prof_wR_expected     0.04203
loop_
_pd_meas_2theta_scan
_pd_meas_intensity_total
_pd_proc_ls_weight
_pd_calc_intensity_total
_pd_proc_intensity_bkg_calc
2.996262 25.375000 1.000000 27.414266 27.368005
3.006428 25.625000 1.000000 27.453050 27.406487
3.016594 26.200000 1.000000 27.490764 27.443904
3.026760 27.280000 1.000000 27.527422 27.480272
3.036926 26.000000 1.000000 27.563036 27.515606
3.047091 26.400000 1.000000 27.597618 27.549918
3.057257 28.600000 1.000000 27.631187 27.583230
3.067423 28.000000 1.000000 27.663754 27.615553
3.077589 26.320000 1.000000 27.695332 27.646902
3.087755 27.160000 1.000000 27.725935 27.677292
3.097921 28.884615 1.000000 27.755576 27.706737
3.108087 26.615385 1.000000 27.784271 27.735252
3.118252 24.961538 1.000000 27.812031 27.762847
3.128418 26.730769 1.000000 27.838877 27.789543
3.138584 27.807692 1.000000 27.864822 27.815351
3.148750 29.730769 1.000000 27.889880 27.840285
3.158916 26.461538 1.000000 27.914070 27.864358
3.169082 27.269231 1.000000 27.937406 27.887583
3.179247 28.518519 1.000000 27.959902 27.909973
3.189413 25.888889 1.000000 27.981581 27.931545
3.199579 28.962963 1.000000 28.002455 27.952309
3.209745 29.296296 1.000000 28.022540 27.972279
3.219911 29.185185 1.000000 28.041852 27.991467
3.230077 27.222222 1.000000 28.060406 28.009887
3.240243 26.962963 1.000000 28.078215 28.027551
3.250408 28.925926 1.000000 28.095292 28.044470
3.260574 26.500000 1.000000 28.111655 28.060660
3.270740 26.857143 1.000000 28.127313 28.076131
3.280906 28.071429 1.000000 28.142279 28.090896
3.291072 28.000000 1.000000 28.156566 28.104966
3.301238 26.000000 1.000000 28.170184 28.118353
3.311403 29.285714 1.000000 28.183144 28.131069
3.321569 28.535714 1.000000 28.195457 28.143127
3.331735 28.321429 1.000000 28.207133 28.154537
3.341901 27.689655 1.000000 28.218181 28.165312
3.352067 29.724138 1.000000 28.228610 28.175461
3.362233 27.586207 1.000000 28.238430 28.184997
3.372399 28.034483 1.000000 28.247648 28.193931
3.382564 26.793103 1.000000 28.256272 28.202273
3.392730 28.241379 1.000000 28.264312 28.210035
3.402896 27.620690 1.000000 28.271775 28.217227
3.413062 28.965517 1.000000 28.278668 28.223860
3.423228 28.900000 1.000000 28.284999 28.229944
3.433394 29.466667 1.000000 28.290776 28.235490
3.443559 30.233333 1.000000 28.296006 28.240508
3.453725 29.000000 1.000000 28.300699 28.245009
3.463891 29.866667 1.000000 28.304862 28.249002
3.474057 29.466667 1.000000 28.308505 28.252498
3.484223 29.300000 1.000000 28.311637 28.255506
3.494389 28.766667 1.000000 28.314269 28.258036
3.504555 30.129032 1.000000 28.316410 28.260098
3.514720 28.806452 1.000000 28.318074 28.261700
3.524886 30.419355 1.000000 28.319270 28.262854
3.535052 29.580645 1.000000 28.320013 28.263568
3.545218 27.096774 1.000000 28.320314 28.263851
3.555384 28.290323 1.000000 28.320186 28.263713
3.565550 29.354839 1.000000 28.319642 28.263162
3.575715 27.718750 1.000000 28.318694 28.262208
3.585881 29.437500 1.000000 28.317354 28.260859
3.596047 28.625000 1.000000 28.315634 28.259125
3.606213 29.375000 1.000000 28.313544 28.257012
3.616379 29.937500 1.000000 28.311095 28.254531
3.626545 28.562500 1.000000 28.308298 28.251690
3.636711 29.500000 1.000000 28.305162 28.248497
3.646876 28.062500 1.000000 28.301696 28.244960
3.657042 28.030303 1.000000 28.297908 28.241088
3.667208 28.696970 1.000000 28.293807 28.236888
3.677374 28.424242 1.000000 28.289401 28.232368
3.687540 28.411765 1.000000 28.284697 28.227537
3.697706 27.454545 1.000000 28.279702 28.222401
3.707872 27.545455 1.000000 28.274424 28.216970
3.718037 29.424242 1.000000 28.268869 28.211250
3.728203 27.939394 1.000000 28.263043 28.205249
3.738369 26.970588 1.000000 28.256952 28.198974
3.748535 27.941176 1.000000 28.250602 28.192433
3.758701 26.323529 1.000000 28.244000 28.185632
3.768867 27.970588 1.000000 28.237152 28.178579
3.779032 28.000000 1.000000 28.230063 28.171282
3.789198 27.441176 1.000000 28.222739 28.163747
3.799364 28.647059 1.000000 28.215186 28.155980
3.809530 29.411765 1.000000 28.207409 28.147988
3.819696 27.285714 1.000000 28.199417 28.139779
3.829862 28.428571 1.000000 28.191213 28.131359
3.840028 28.571429 1.000000 28.182806 28.122735
3.850193 27.000000 1.000000 28.174203 28.113913
3.860359 26.314286 1.000000 28.165408 28.104899
3.870525 27.771429 1.000000 28.156430 28.095699
3.880691 29.914286 1.000000 28.147276 28.086320
3.890857 28.485714 1.000000 28.137952 28.076768
3.901023 27.783784 1.000000 28.128465 28.067048
3.911188 26.472222 1.000000 28.118824 28.057169
3.921354 28.750000 1.000000 28.109033 28.047133
3.931520 27.583333 1.000000 28.099101 28.036948
3.941686 28.583333 1.000000 28.089032 28.026619
3.951852 27.972222 1.000000 28.078835 28.016152
3.962018 28.888889 1.000000 28.068515 28.005553
3.972184 28.694444 1.000000 28.058078 27.994826
3.982349 28.162162 1.000000 28.047532 27.983979
3.992515 28.459459 1.000000 28.036879 27.973015
4.002681 28.702703 1.000000 28.026127 27.961939
4.012847 28.864865 1.000000 28.015282 27.950758
4.023013 28.945946 1.000000 28.004348 27.939475
4.033179 28.162162 1.000000 27.993332 27.928097
4.043344 28.108108 1.000000 27.982239 27.916630
4.053510 29.648649 1.000000 27.971072 27.905075
4.063676 26.894737 1.000000 27.959838 27.893439
4.073842 27.342105 1.000000 27.948542 27.881727
4.084008 28.526316 1.000000 27.937189 27.869944
4.094174 27.236842 1.000000 27.925783 27.858093
4.104340 26.394737 1.000000 27.914330 27.846180
4.114505 29.263158 1.000000 27.902835 27.834210
4.124671 27.526316 1.000000 27.891300 27.822185
4.134837 26.052632 1.000000 27.879732 27.810110
4.145003 28.128205 1.000000 27.868135 27.797991
4.155169 27.948718 1.000000 27.856513 27.785831
4.165335 29.051282 1.000000 27.844870 27.773634
4.175500 28.102564 1.000000 27.833212 27.761405
4.185666 27.153846 1.000000 27.821542 27.749147
4.195832 27.641026 1.000000 27.809862 27.736864
4.205998 28.230769 1.000000 27.798179 27.724560
4.216164 27.325000 1.000000 27.786495 27.712238
4.226330 28.675000 1.000000 27.774814 27.699904
4.236496 28.825000 1.000000 27.763139 27.687560
4.246661 28.550000 1.000000 27.751475 27.675211
4.256827 28.075000 1.000000 27.739822 27.662858
4.266993 28.125000 1.000000 27.728185 27.650506
4.277159 29.175000 1.000000 27.716565 27.638158
4.287325 28.925000 1.000000 27.704967 27.625818
4.297491 26.512195 1.000000 27.693391 27.613490
4.307656 27.756098 1.000000 27.681842 27.601176
4.317822 28.682927 1.000000 27.670320 27.588879
4.327988 29.341463 1.000000 27.658828 27.576603
4.338154 28.048780 1.000000 27.647367 27.564350
4.348320 28.928571 1.000000 27.635941 27.552124
4.358486 27.341463 1.000000 27.624551 27.539928
4.368652 27.414634 1.000000 27.613201 27.527764
4.378817 27.523810 1.000000 27.601893 27.515637
4.388983 28.976190 1.000000 27.590628 27.503547
4.399149 27.452381 1.000000 27.579412 27.491497
4.409315 28.428571 1.000000 27.568247 27.479492
4.419481 28.571429 1.000000 27.557138 27.467532
4.429647 27.666667 1.000000 27.546090 27.455622
4.439813 28.547619 1.000000 27.535107 27.443762
4.449978 30.571429 1.000000 27.524197 27.431958
4.460144 27.404762 1.000000 27.513363 27.420208
4.470310 27.833333 1.000000 27.502613 27.408517
4.480476 28.976190 1.000000 27.491951 27.396887
4.490642 27.500000 1.000000 27.481384 27.385320
4.500808 27.952381 1.000000 27.470917 27.373818
4.510973 29.333333 1.000000 27.460555 27.362385
4.521139 26.976190 1.000000 27.450302 27.351021
4.531305 27.500000 1.000000 27.440160 27.339728
4.541471 26.857143 1.000000 27.430134 27.328508
4.551637 29.714286 1.000000 27.420225 27.317364
4.561803 27.166667 1.000000 27.410435 27.306298
4.571969 26.928571 1.000000 27.400764 27.295311
4.582134 28.428571 1.000000 27.391213 27.284407
4.592300 26.666667 1.000000 27.381781 27.273584
4.602466 27.380952 1.000000 27.372468 27.262846
4.612632 27.047619 1.000000 27.363274 27.252194
4.622798 26.904762 1.000000 27.354196 27.241630
4.632964 29.047619 1.000000 27.345235 27.231156
4.643129 27.261905 1.000000 27.336390 27.220774
4.653295 27.190476 1.000000 27.327661 27.210484
4.663461 27.166667 1.000000 27.319047 27.200287
4.673627 28.642857 1.000000 27.310550 27.190187
4.683793 28.619048 1.000000 27.302173 27.180183
4.693959 28.904762 1.000000 27.293917 27.170277
4.704125 28.428571 1.000000 27.285787 27.160471
4.714290 26.952381 1.000000 27.277788 27.150766
4.724456 28.857143 1.000000 27.269923 27.141163
4.734622 27.904762 1.000000 27.262198 27.131662
4.744788 26.720930 1.000000 27.254619 27.122266
4.754954 25.452381 1.000000 27.247188 27.112975
4.765120 27.619048 1.000000 27.239910 27.103790
4.775285 27.744186 1.000000 27.232785 27.094714
4.785451 27.767442 1.000000 27.225813 27.085745
4.795617 27.904762 1.000000 27.218990 27.076885
4.805783 26.595238 1.000000 27.212314 27.068135
4.815949 26.285714 1.000000 27.205776 27.059497
4.826115 26.857143 1.000000 27.199369 27.050970
4.836281 28.357143 1.000000 27.193083 27.042556
4.846446 27.595238 1.000000 27.186906 27.034255
4.856612 26.809524 1.000000 27.180824 27.026068
4.866778 27.880952 1.000000 27.174824 27.017996
4.876944 29.119048 1.000000 27.168893 27.010039
4.887110 28.642857 1.000000 27.163018 27.002198
4.897276 28.809524 1.000000 27.157185 26.994473
4.907441 27.690476 1.000000 27.151384 26.986866
4.917607 26.571429 1.000000 27.145605 26.979376
4.927773 27.261905 1.000000 27.139843 26.972004
4.937939 27.452381 1.000000 27.134095 26.964750
4.948105 28.547619 1.000000 27.128363 26.957615
4.958271 27.404762 1.000000 27.122650 26.950599
4.968437 28.476190 1.000000 27.116966 26.943702
4.978602 28.000000 1.000000 27.111324 26.936926
4.988768 27.976190 1.000000 27.105734 26.930270
4.998934 27.214286 1.000000 27.100214 26.923733
5.009100 26.714286 1.000000 27.094776 26.917317
5.019266 26.809524 1.000000 27.089434 26.911022
5.029432 27.071429 1.000000 27.084198 26.904847
5.039597 27.190476 1.000000 27.079075 26.898794
5.049763 27.285714 1.000000 27.074066 26.892861
5.059929 28.357143 1.000000 27.069171 26.887050
5.070095 27.142857 1.000000 27.064384 26.881359
5.080261 26.523810 1.000000 27.059695 26.875790
5.090427 27.595238 1.000000 27.055093 26.870341
5.100593 26.714286 1.000000 27.050563 26.865014
5.110758 26.952381 1.000000 27.046087 26.859808
5.120924 27.095238 1.000000 27.041648 26.854722
5.131090 27.166667 1.000000 27.037228 26.849757
5.141256 27.238095 1.000000 27.032809 26.844912
5.151422 26.952381 1.000000 27.028378 26.840188
5.161588 26.952381 1.000000 27.023922 26.835583
5.171754 27.095238 1.000000 27.019435 26.831099
5.181919 26.953488 1.000000 27.014914 26.826734
5.192085 26.404762 1.000000 27.010363 26.822489
5.202251 27.119048 1.000000 27.005791 26.818362
5.212417 28.404762 1.000000 27.001214 26.814354
5.222583 26.928571 1.000000 26.996654 26.810464
5.232749 26.785714 1.000000 26.992138 26.806693
5.242914 27.395349 1.000000 26.987693 26.803039
5.253080 26.571429 1.000000 26.983350 26.799501
5.263246 26.428571 1.000000 26.979139 26.796081
5.273412 26.333333 1.000000 26.975089 26.792776
5.283578 25.523810 1.000000 26.971228 26.789587
5.293744 26.357143 1.000000 26.967578 26.786513
5.303910 27.666667 1.000000 26.964160 26.783553
5.314075 27.666667 1.000000 26.960991 26.780708
5.324241 27.476190 1.000000 26.958085 26.777976
5.334407 27.095238 1.000000 26.955452 26.775357
5.344573 26.809524 1.000000 26.953099 26.772850
5.354739 27.119048 1.000000 26.951033 26.770454
5.364905 27.690476 1.000000 26.949257 26.768169
5.375070 27.690476 1.000000 26.947771 26.765995
5.385236 26.690476 1.000000 26.946576 26.763930
5.395402 24.976190 1.000000 26.945670 26.761973
5.405568 27.333333 1.000000 26.945051 26.760125
5.415734 25.488372 1.000000 26.944717 26.758383
5.425900 26.261905 1.000000 26.944664 26.756749
5.436066 26.523810 1.000000 26.944888 26.755219
5.446231 26.809524 1.000000 26.945386 26.753795
5.456397 25.880952 1.000000 26.946155 26.752475
5.466563 27.000000 1.000000 26.947192 26.751258
5.476729 25.976190 1.000000 26.948493 26.750143
5.486895 25.309524 1.000000 26.950055 26.749129
5.497061 26.642857 1.000000 26.951877 26.748216
5.507226 26.166667 1.000000 26.953957 26.747403
5.517392 26.069767 1.000000 26.956294 26.746688
5.527558 26.095238 1.000000 26.958887 26.746071
5.537724 26.595238 1.000000 26.961737 26.745551
5.547890 28.785714 1.000000 26.964844 26.745127
5.558056 27.309524 1.000000 26.968212 26.744797
5.568222 26.928571 1.000000 26.971844 26.744561
5.578387 26.190476 1.000000 26.975745 26.744418
5.588553 25.404762 1.000000 26.979924 26.744367
5.598719 27.333333 1.000000 26.984391 26.744406
5.608885 25.523810 1.000000 26.989157 26.744535
5.619051 25.476190 1.000000 26.994239 26.744753
5.629217 27.071429 1.000000 26.999656 26.745058
5.639382 27.476190 1.000000 27.005432 26.745449
5.649548 26.238095 1.000000 27.011595 26.745926
5.659714 24.190476 1.000000 27.018179 26.746487
5.669880 25.785714 1.000000 27.025222 26.747131
5.680046 26.380952 1.000000 27.032769 26.747857
5.690212 26.000000 1.000000 27.040870 26.748663
5.700378 27.428571 1.000000 27.049582 26.749549
5.710543 26.558140 1.000000 27.058968 26.750514
5.720709 27.325581 1.000000 27.069100 26.751555
5.730875 26.785714 1.000000 27.080057 26.752673
5.741041 26.642857 1.000000 27.091926 26.753865
5.751207 27.119048 1.000000 27.104801 26.755131
5.761373 26.904762 1.000000 27.118790 26.756469
5.771539 26.309524 1.000000 27.134009 26.757878
5.781704 26.095238 1.000000 27.150583 26.759357
5.791870 26.785714 1.000000 27.168657 26.760905
5.802036 27.380952 1.000000 27.188382 26.762520
5.812202 25.904762 1.000000 27.209926 26.764201
5.822368 26.452381 1.000000 27.233469 26.765946
5.832534 26.880952 1.000000 27.259207 26.767755
5.842699 25.857143 1.000000 27.287349 26.769626
5.852865 26.833333 1.000000 27.318122 26.771558
5.863031 28.238095 1.000000 27.351761 26.773549
5.873197 26.119048 1.000000 27.388515 26.775599
5.883363 26.261905 1.000000 27.428641 26.777705
5.893529 26.666667 1.000000 27.472402 26.779867
5.903695 26.642857 1.000000 27.520065 26.782083
5.913860 25.809524 1.000000 27.571888 26.784352
5.924026 28.119048 1.000000 27.628138 26.786672
5.934192 28.857143 1.000000 27.689053 26.789042
5.944358 27.642857 1.000000 27.754855 26.791461
5.954524 28.071429 1.000000 27.825741 26.793928
5.964690 26.428571 1.000000 27.901870 26.796440
5.974855 25.285714 1.000000 27.983350 26.798996
5.985021 26.666667 1.000000 28.070265 26.801596
5.995187 26.166667 1.000000 28.162610 26.804237
6.005353 25.952381 1.000000 28.260322 26.806919
6.015519 26.119048 1.000000 28.363261 26.809640
6.025685 25.976190 1.000000 28.471199 26.812398
6.035851 27.261905 1.000000 28.583813 26.815192
6.046016 26.357143 1.000000 28.700671 26.818020
6.056182 26.976744 1.000000 28.821262 26.820882
6.066348 26.619048 1.000000 28.944931 26.823776
6.076514 25.619048 1.000000 29.070913 26.826700
6.086680 26.428571 1.000000 29.198323 26.829653
6.096846 27.785714 1.000000 29.326154 26.832633
6.107011 27.880952 1.000000 29.453269 26.835639
6.117177 27.642857 1.000000 29.578451 26.838670
6.127343 27.880952 1.000000 29.700342 26.841723
6.137509 28.309524 1.000000 29.817500 26.844799
6.147675 28.880952 1.000000 29.928406 26.847894
6.157841 28.690476 1.000000 30.031483 26.851009
6.168007 28.309524 1.000000 30.125124 26.854140
6.178172 28.209302 1.000000 30.207714 26.857287
6.188338 29.571429 1.000000 30.277702 26.860448
6.198504 30.071429 1.000000 30.333593 26.863623
6.208670 28.571429 1.000000 30.374042 26.866808
6.218836 29.166667 1.000000 30.397892 26.870004
6.229002 30.404762 1.000000 30.404246 26.873208
6.239167 29.714286 1.000000 30.392523 26.876418
6.249333 31.047619 1.000000 30.362518 26.879634
6.259499 31.333333 1.000000 30.314452 26.882854
6.269665 30.523810 1.000000 30.249000 26.886077
6.279831 32.119048 1.000000 30.167291 26.889300
6.289997 32.190476 1.000000 30.070886 26.892523
6.300163 32.952381 1.000000 29.961709 26.895744
6.310328 32.428571 1.000000 29.841970 26.898961
6.320494 34.476190 1.000000 29.714007 26.902174
6.330660 33.761905 1.000000 29.580239 26.905380
6.340826 32.690476 1.000000 29.443010 26.908578
6.350992 31.095238 1.000000 29.304510 26.911767
6.361158 31.190476 1.000000 29.166708 26.914945
6.371323 30.500000 1.000000 29.031324 26.918110
6.381489 28.238095 1.000000 28.899767 26.921262
6.391655 27.904762 1.000000 28.773211 26.924398
6.401821 29.261905 1.000000 28.652562 26.927518
6.411987 28.380952 1.000000 28.538489 26.930619
6.422153 26.880952 1.000000 28.431454 26.933701
6.432319 27.619048 1.000000 28.331736 26.936762
6.442484 26.761905 1.000000 28.239464 26.939799
6.452650 26.452381 1.000000 28.154610 26.942813
6.462816 26.952381 1.000000 28.077060 26.945800
6.472982 27.452381 1.000000 28.006600 26.948761
6.483148 26.428571 1.000000 27.942944 26.951694
6.493314 27.023810 1.000000 27.885749 26.954596
6.503480 27.095238 1.000000 27.834629 26.957467
6.513645 27.023810 1.000000 27.789175 26.960304
6.523811 26.476190 1.000000 27.748945 26.963108
6.533977 26.761905 1.000000 27.713503 26.965875
6.544143 26.142857 1.000000 27.682407 26.968606
6.554309 26.976190 1.000000 27.655225 26.971297
6.564475 25.357143 1.000000 27.631537 26.973949
6.574640 27.255814 1.000000 27.610946 26.976559
6.584806 27.071429 1.000000 27.593072 26.979125
6.594972 26.119048 1.000000 27.577570 26.981648
6.605138 26.023810 1.000000 27.564122 26.984124
6.615304 26.386364 1.000000 27.552443 26.986553
6.625470 26.071429 1.000000 27.542278 26.988933
6.635636 27.738095 1.000000 27.533407 26.991264
6.645801 26.928571 1.000000 27.525641 26.993542
6.655967 27.452381 1.000000 27.518821 26.995768
6.666133 27.285714 1.000000 27.512817 26.997939
6.676299 26.952381 1.000000 27.507523 27.000054
6.686465 27.309524 1.000000 27.502857 27.002112
6.696631 26.285714 1.000000 27.498755 27.004112
6.706796 25.761905 1.000000 27.495168 27.006051
6.716962 25.952381 1.000000 27.492054 27.007929
6.727128 25.357143 1.000000 27.489383 27.009745
6.737294 26.714286 1.000000 27.487129 27.011496
6.747460 27.214286 1.000000 27.485267 27.013182
6.757626 27.238095 1.000000 27.483775 27.014801
6.767792 26.071429 1.000000 27.482631 27.016352
6.777957 25.619048 1.000000 27.481812 27.017833
6.788123 26.071429 1.000000 27.481297 27.019244
6.798289 26.595238 1.000000 27.481064 27.020582
6.808455 26.190476 1.000000 27.481091 27.021847
6.818621 27.047619 1.000000 27.481357 27.023036
6.828787 25.642857 1.000000 27.481842 27.024150
6.838952 26.833333 1.000000 27.482528 27.025186
6.849118 27.690476 1.000000 27.483396 27.026143
6.859284 27.333333 1.000000 27.484429 27.027020
6.869450 27.095238 1.000000 27.485611 27.027815
6.879616 28.285714 1.000000 27.486927 27.028528
6.889782 29.404762 1.000000 27.488360 27.029156
6.899948 27.690476 1.000000 27.489893 27.029700
6.910113 26.261905 1.000000 27.491509 27.030156
6.920279 26.285714 1.000000 27.493190 27.030525
6.930445 27.023810 1.000000 27.494917 27.030805
6.940611 27.857143 1.000000 27.496669 27.030994
6.950777 26.142857 1.000000 27.498427 27.031092
6.960943 25.761905 1.000000 27.500172 27.031096
6.971108 27.428571 1.000000 27.501886 27.031007
6.981274 25.738095 1.000000 27.503552 27.030822
6.991440 27.190476 1.000000 27.505157 27.030541
7.001606 26.380952 1.000000 27.506692 27.030162
7.011772 26.534884 1.000000 27.508149 27.029683
7.021938 26.880952 1.000000 27.509526 27.029105
7.032104 26.285714 1.000000 27.510825 27.028425
7.042269 25.047619 1.000000 27.512050 27.027643
7.052435 28.023810 1.000000 27.513208 27.026757
7.062601 27.857143 1.000000 27.514307 27.025766
7.072767 27.139535 1.000000 27.515355 27.024669
7.082933 26.976190 1.000000 27.516362 27.023465
7.093099 26.238095 1.000000 27.517332 27.022152
7.103264 27.404762 1.000000 27.518273 27.020730
7.113430 27.000000 1.000000 27.519186 27.019197
7.123596 26.857143 1.000000 27.520075 27.017552
7.133762 26.071429 1.000000 27.520938 27.015794
7.143928 27.309524 1.000000 27.521777 27.013923
7.154094 29.428571 1.000000 27.522592 27.011936
7.164260 28.000000 1.000000 27.523382 27.009833
7.174425 26.619048 1.000000 27.524152 27.007613
7.184591 27.404762 1.000000 27.524905 27.005274
7.194757 27.023810 1.000000 27.525647 27.002816
7.204923 25.523810 1.000000 27.526388 27.000237
7.215089 27.785714 1.000000 27.527138 26.997537
7.225255 27.642857 1.000000 27.527910 26.994714
7.235421 26.714286 1.000000 27.528718 26.991768
7.245586 28.857143 1.000000 27.529574 26.988697
7.255752 27.534884 1.000000 27.530493 26.985501
7.265918 28.190476 1.000000 27.531487 26.982177
7.276084 27.809524 1.000000 27.532568 26.978726
7.286250 25.809524 1.000000 27.533745 26.975146
7.296416 26.238095 1.000000 27.535029 26.971437
7.306581 27.404762 1.000000 27.536424 26.967597
7.316747 27.309524 1.000000 27.537938 26.963626
7.326913 26.666667 1.000000 27.539576 26.959521
7.337079 26.166667 1.000000 27.541342 26.955284
7.347245 27.209302 1.000000 27.543240 26.950912
7.357411 27.952381 1.000000 27.545273 26.946404
7.367577 27.666667 1.000000 27.547444 26.941760
7.377742 26.404762 1.000000 27.549757 26.936980
7.387908 27.428571 1.000000 27.552215 26.932061
7.398074 28.119048 1.000000 27.554823 26.927003
7.408240 27.428571 1.000000 27.557585 26.921805
7.418406 26.619048 1.000000 27.560505 26.916466
7.428572 27.357143 1.000000 27.563589 26.910986
7.438737 27.476190 1.000000 27.566842 26.905364
7.448903 28.428571 1.000000 27.570274 26.899597
7.459069 26.619048 1.000000 27.573891 26.893687
7.469235 28.190476 1.000000 27.577703 26.887632
7.479401 28.238095 1.000000 27.581719 26.881431
7.489567 27.976190 1.000000 27.585950 26.875083
7.499733 27.500000 1.000000 27.590409 26.868588
7.509898 28.904762 1.000000 27.595109 26.861945
7.520064 28.642857 1.000000 27.600063 26.855153
7.530230 31.767442 1.000000 27.605287 26.848211
7.540396 31.309524 1.000000 27.610797 26.841119
7.550562 30.906977 1.000000 27.616609 26.833875
7.560728 29.190476 1.000000 27.622740 26.826479
7.570893 28.809524 1.000000 27.629208 26.818931
7.581059 29.261905 1.000000 27.636033 26.811229
7.591225 27.738095 1.000000 27.643232 26.803373
7.601391 27.857143 1.000000 27.650824 26.795362
7.611557 28.785714 1.000000 27.658828 26.787196
7.621723 27.928571 1.000000 27.667263 26.778873
7.631889 28.880952 1.000000 27.676146 26.770393
7.642054 28.571429 1.000000 27.685494 26.761756
7.652220 28.738095 1.000000 27.695326 26.752961
7.662386 29.547619 1.000000 27.705658 26.744006
7.672552 27.880952 1.000000 27.716503 26.734892
7.682718 28.952381 1.000000 27.727877 26.725618
7.692884 28.476190 1.000000 27.739790 26.716183
7.703049 28.476190 1.000000 27.752253 26.706588
7.713215 31.309524 1.000000 27.765278 26.696829
7.723381 32.166667 1.000000 27.778868 26.686908
7.733547 34.619048 1.000000 27.793031 26.676824
7.743713 32.285714 1.000000 27.807768 26.666577
7.753879 30.119048 1.000000 27.823080 26.656165
7.764045 31.166667 1.000000 27.838966 26.645588
7.774210 29.928571 1.000000 27.855420 26.634847
7.784376 29.690476 1.000000 27.872442 26.623939
7.794542 28.785714 1.000000 27.890022 26.612865
7.804708 28.500000 1.000000 27.908155 26.601624
7.814874 28.547619 1.000000 27.926834 26.590216
7.825040 28.238095 1.000000 27.946054 26.578639
7.835205 28.404762 1.000000 27.965807 26.566896
7.845371 29.404762 1.000000 27.986095 26.554983
7.855537 28.452381 1.000000 28.006914 26.542900
7.865703 28.690476 1.000000 28.028266 26.530648
7.875869 27.904762 1.000000 28.050152 26.518225
7.886035 29.428571 1.000000 28.072575 26.505633
7.896201 29.906977 1.000000 28.095534 26.492869
7.906366 29.500000 1.000000 28.119030 26.479935
7.916532 28.285714 1.000000 28.143066 26.466828
7.926698 29.785714 1.000000 28.167637 26.453549
7.936864 29.642857 1.000000 28.192743 26.440097
7.947030 29.285714 1.000000 28.218387 26.426473
7.957196 29.190476 1.000000 28.244574 26.412675
7.967362 28.500000 1.000000 28.271321 26.398704
7.977527 29.452381 1.000000 28.298653 26.384560
7.987693 26.166667 1.000000 28.326618 26.370241
7.997859 29.476190 1.000000 28.355273 26.355747
8.008025 27.785714 1.000000 28.384699 26.341078
8.018191 30.023256 1.000000 28.414996 26.326234
8.028357 31.261905 1.000000 28.446284 26.311215
8.038522 30.738095 1.000000 28.478698 26.296022
8.048688 29.928571 1.000000 28.512396 26.280651
8.058854 30.166667 1.000000 28.547539 26.265104
8.069020 29.785714 1.000000 28.584301 26.249380
8.079186 30.214286 1.000000 28.622867 26.233480
8.089352 30.023810 1.000000 28.663430 26.217403
8.099518 30.904762 1.000000 28.706197 26.201149
8.109683 30.071429 1.000000 28.751386 26.184719
8.119849 31.119048 1.000000 28.799253 26.168110
8.130015 29.619048 1.000000 28.850067 26.151324
8.140181 31.523810 1.000000 28.904136 26.134359
8.150347 31.976190 1.000000 28.961810 26.117217
8.160513 30.690476 1.000000 29.023483 26.099897
8.170678 29.761905 1.000000 29.089594 26.082399
8.180844 31.071429 1.000000 29.160650 26.064722
8.191010 28.976190 1.000000 29.237196 26.046866
8.201176 29.476190 1.000000 29.319835 26.028832
8.211342 31.285714 1.000000 29.409226 26.010619
8.221508 30.714286 1.000000 29.506085 25.992226
8.231674 31.238095 1.000000 29.611185 25.973655
8.241839 31.119048 1.000000 29.725355 25.954907
8.252005 32.690476 1.000000 29.849527 25.935978
8.262171 32.523810 1.000000 29.984681 25.916870
8.272337 32.309524 1.000000 30.131899 25.897582
8.282503 31.595238 1.000000 30.292366 25.878116
8.292669 32.785714 1.000000 30.467387 25.858470
8.302834 31.809524 1.000000 30.658380 25.838647
8.313000 31.333333 1.000000 30.866970 25.818643
8.323166 31.547619 1.000000 31.094896 25.798459
8.333332 32.142857 1.000000 31.344102 25.778097
8.343498 32.928571 1.000000 31.616739 25.757555
8.353664 33.880952 1.000000 31.915192 25.736834
8.363830 33.309524 1.000000 32.242095 25.715934
8.373995 33.761905 1.000000 32.600325 25.694856
8.384161 34.404762 1.000000 32.993164 25.673598
8.394327 35.785714 1.000000 33.424122 25.652161
8.404493 32.761905 1.000000 33.897093 25.630545
8.414659 32.790698 1.000000 34.416350 25.608751
8.424825 35.119048 1.000000 34.986570 25.586778
8.434990 35.595238 1.000000 35.612789 25.564628
8.445156 36.558140 1.000000 36.300670 25.542298
8.455322 35.627907 1.000000 37.056149 25.519790
8.465488 38.023810 1.000000 37.885673 25.497103
8.475654 39.928571 1.000000 38.796135 25.474239
8.485820 39.000000 1.000000 39.794843 25.451196
8.495986 40.190476 1.000000 40.889485 25.427977
8.506151 39.452381 1.000000 42.087942 25.404582
8.516317 40.952381 1.000000 43.398681 25.381007
8.526483 41.976190 1.000000 44.829953 25.357255
8.536649 43.976190 1.000000 46.390105 25.333327
8.546815 44.952381 1.000000 48.087315 25.309222
8.556981 45.476190 1.000000 49.929390 25.284940
8.567146 45.190476 1.000000 51.923339 25.260485
8.577312 50.357143 1.000000 54.075907 25.235851
8.587478 51.023810 1.000000 56.392116 25.211041
8.597644 53.261905 1.000000 58.875704 25.186057
8.607810 57.047619 1.000000 61.528591 25.160897
8.617976 59.190476 1.000000 64.350506 25.135562
8.628142 63.047619 1.000000 67.338605 25.110052
8.638307 67.976190 1.000000 70.486770 25.084371
8.648473 73.833333 1.000000 73.786483 25.058513
8.658639 74.928571 1.000000 77.224623 25.032482
8.668805 82.095238 1.000000 80.784375 25.006277
8.678971 88.071429 1.000000 84.444687 24.979900
8.689137 96.071429 1.000000 88.180092 24.953349
8.699303 101.119048 1.000000 91.960637 24.926626
8.709468 105.976190 1.000000 95.751536 24.899734
8.719634 107.238095 1.000000 99.514815 24.872668
8.729800 115.428571 1.000000 103.207348 24.845431
8.739966 117.238095 1.000000 106.782763 24.818022
8.750132 117.047619 1.000000 110.191625 24.790444
8.760298 117.738095 1.000000 113.382140 24.762695
8.770463 115.261905 1.000000 116.300752 24.734779
8.780629 113.166667 1.000000 118.894309 24.706692
8.790795 115.619048 1.000000 121.109537 24.678436
8.800961 117.285714 1.000000 122.895648 24.650011
8.811127 116.738095 1.000000 124.205653 24.621419
8.821293 113.452381 1.000000 124.998157 24.592659
8.831459 113.976190 1.000000 125.239328 24.563732
8.841624 114.465116 1.000000 124.904996 24.534641
8.851790 115.642857 1.000000 123.982497 24.505382
8.861956 115.095238 1.000000 122.472637 24.475957
8.872122 115.238095 1.000000 120.390978 24.446367
8.882288 119.857143 1.000000 117.768471 24.416613
8.892454 122.595238 1.000000 114.651103 24.386694
8.902619 122.209302 1.000000 111.098778 24.356615
8.912785 122.476190 1.000000 107.181275 24.326370
8.922951 116.309524 1.000000 102.976774 24.295963
8.933117 110.952381 1.000000 98.566426 24.265393
8.943283 103.023810 1.000000 94.030577 24.234663
8.953449 94.619048 1.000000 89.445132 24.203771
8.963615 85.523810 1.000000 84.878770 24.172720
8.973780 78.666667 1.000000 80.391594 24.141511
8.983946 70.809524 1.000000 76.032550 24.110141
8.994112 67.571429 1.000000 71.842056 24.078612
9.004278 63.476190 1.000000 67.850751 24.046926
9.014444 56.452381 1.000000 64.080790 24.015082
9.024610 52.380952 1.000000 60.546847 23.983081
9.034775 49.500000 1.000000 57.257452 23.950928
9.044941 46.333333 1.000000 54.214694 23.918616
9.055107 45.500000 1.000000 51.417074 23.886149
9.065273 42.238095 1.000000 48.858998 23.853528
9.075439 44.023810 1.000000 46.531854 23.820754
9.085605 40.190476 1.000000 44.424674 23.787827
9.095771 41.000000 1.000000 42.524731 23.754747
9.105936 40.571429 1.000000 40.818239 23.721520
9.116102 40.285714 1.000000 39.290163 23.688138
9.126268 43.380952 1.000000 37.925659 23.654606
9.136434 45.214286 1.000000 36.709730 23.620925
9.146600 44.142857 1.000000 35.627708 23.587095
9.156766 39.190476 1.000000 34.665499 23.553117
9.166931 37.883721 1.000000 33.809846 23.518996
9.177097 36.380952 1.000000 33.048139 23.484724
9.187263 34.166667 1.000000 32.369009 23.450306
9.197429 34.238095 1.000000 31.762029 23.415743
9.207595 32.428571 1.000000 31.217813 23.381036
9.217761 30.523810 1.000000 30.727998 23.346185
9.227927 31.547619 1.000000 30.285201 23.311192
9.238092 31.000000 1.000000 29.883004 23.276060
9.248258 29.261905 1.000000 29.515723 23.240782
9.258424 28.928571 1.000000 29.178575 23.205365
9.268590 28.357143 1.000000 28.867436 23.169807
9.278756 29.190476 1.000000 28.578803 23.134111
9.288922 28.880952 1.000000 28.309716 23.098276
9.299087 27.357143 1.000000 28.057716 23.062308
9.309253 27.000000 1.000000 27.820670 23.026199
9.319419 28.452381 1.000000 27.596867 22.989955
9.329585 27.500000 1.000000 27.384856 22.953575
9.339751 27.071429 1.000000 27.183423 22.917061
9.349917 26.651163 1.000000 26.991548 22.880415
9.360083 26.452381 1.000000 26.808367 22.843635
9.370248 26.666667 1.000000 26.633157 22.806728
9.380414 26.761905 1.000000 26.465248 22.769686
9.390580 27.279070 1.000000 26.304099 22.732514
9.400746 27.690476 1.000000 26.149219 22.695213
9.410912 27.952381 1.000000 26.000167 22.657784
9.421078 27.214286 1.000000 25.856549 22.620228
9.431244 26.976190 1.000000 25.718005 22.582545
9.441409 27.047619 1.000000 25.584220 22.544740
9.451575 27.809524 1.000000 25.454867 22.506807
9.461741 29.785714 1.000000 25.329681 22.468750
9.471907 35.261905 1.000000 25.208402 22.430571
9.482073 36.619048 1.000000 25.090792 22.392269
9.492239 31.738095 1.000000 24.976625 22.353846
9.502404 27.023810 1.000000 24.865703 22.315307
9.512570 25.452381 1.000000 24.757808 22.276645
9.522736 25.761905 1.000000 24.652769 22.237864
9.532902 24.309524 1.000000 24.550419 22.198966
9.543068 24.452381 1.000000 24.450603 22.159952
9.553234 24.880952 1.000000 24.353177 22.120822
9.563400 25.952381 1.000000 24.258015 22.081577
9.573565 25.333333 1.000000 24.165007 22.042223
9.583731 23.428571 1.000000 24.074030 22.002753
9.593897 24.595238 1.000000 23.985000 21.963170
9.604063 23.261905 1.000000 23.897829 21.923477
9.614229 23.619048 1.000000 23.812441 21.883674
9.624395 25.380952 1.000000 23.728764 21.843763
9.634560 24.642857 1.000000 23.646741 21.803747
9.644726 24.357143 1.000000 23.566296 21.763621
9.654892 26.976190 1.000000 23.487382 21.723389
9.665058 26.523810 1.000000 23.409948 21.683052
9.675224 25.785714 1.000000 23.333946 21.642611
9.685390 25.071429 1.000000 23.259334 21.602068
9.695556 24.047619 1.000000 23.186071 21.561423
9.705721 24.238095 1.000000 23.114126 21.520680
9.715887 22.095238 1.000000 23.043449 21.479835
9.726053 23.190476 1.000000 22.974012 21.438890
9.736219 20.976744 1.000000 22.905779 21.397847
9.746385 23.571429 1.000000 22.838712 21.356708
9.756551 21.904762 1.000000 22.772771 21.315473
9.766716 24.190476 1.000000 22.707921 21.274148
9.776882 23.047619 1.000000 22.644101 21.232725
9.787048 22.119048 1.000000 22.581267 21.191209
9.797214 22.428571 1.000000 22.519366 21.149602
9.807380 22.166667 1.000000 22.458339 21.107904
9.817546 21.285714 1.000000 22.398125 21.066117
9.827712 20.833333 1.000000 22.338659 21.024242
9.837877 22.380952 1.000000 22.279882 20.982283
9.848043 21.209302 1.000000 22.221713 20.940234
9.858209 20.095238 1.000000 22.164089 20.898100
9.868375 21.333333 1.000000 22.106942 20.855882
9.878541 20.238095 1.000000 22.050202 20.813581
9.888707 20.309524 1.000000 21.993804 20.771198
9.898872 20.547619 1.000000 21.937690 20.728738
9.909038 20.214286 1.000000 21.881788 20.686194
9.919204 20.333333 1.000000 21.826048 20.643572
9.929370 20.380952 1.000000 21.770422 20.600872
9.939536 20.523810 1.000000 21.714863 20.558095
9.949702 20.333333 1.000000 21.659334 20.515243
9.959868 19.833333 1.000000 21.603802 20.472317
9.970033 19.666667 1.000000 21.548244 20.429322
9.980199 20.785714 1.000000 21.492628 20.386251
9.990365 20.214286 1.000000 21.436942 20.343108
10.000531 21.000000 1.000000 21.381173 20.299896
10.010697 20.761905 1.000000 21.325312 20.256615
10.020863 19.690476 1.000000 21.269353 20.213266
10.031028 20.261905 1.000000 21.213302 20.169856
10.041194 19.119048 1.000000 21.157154 20.126375
10.051360 19.119048 1.000000 21.100922 20.082830
10.061526 19.547619 1.000000 21.044623 20.039222
10.071692 20.238095 1.000000 20.988277 19.995552
10.081858 19.619048 1.000000 20.931908 19.951822
10.092024 19.142857 1.000000 20.875545 19.908031
10.102189 19.714286 1.000000 20.819223 19.864186
10.112355 18.619048 1.000000 20.762964 19.820280
10.122521 19.857143 1.000000 20.706803 19.776317
10.132687 18.880952 1.000000 20.650770 19.732298
10.142853 19.714286 1.000000 20.594893 19.688226
10.153019 19.761905 1.000000 20.539195 19.644101
10.163185 18.880952 1.000000 20.483698 19.599924
10.173350 20.571429 1.000000 20.428425 19.555701
10.183516 20.095238 1.000000 20.373381 19.511424
10.193682 20.071429 1.000000 20.318586 19.467099
10.203848 19.071429 1.000000 20.264049 19.422727
10.214014 19.761905 1.000000 20.209780 19.378309
10.224180 18.619048 1.000000 20.155785 19.333846
10.234345 19.309524 1.000000 20.102072 19.289343
10.244511 18.534884 1.000000 20.048633 19.244794
10.254677 18.500000 1.000000 19.995469 19.200203
10.264843 18.785714 1.000000 19.942579 19.155573
10.275009 19.209302 1.000000 19.889953 19.110903
10.285175 19.785714 1.000000 19.837585 19.066195
10.295341 19.813953 1.000000 19.785463 19.021451
10.305506 18.738095 1.000000 19.733582 18.976675
10.315672 18.928571 1.000000 19.681921 18.931861
10.325838 19.904762 1.000000 19.630474 18.887013
10.336004 19.357143 1.000000 19.579231 18.842134
10.346170 18.928571 1.000000 19.528183 18.797224
10.356336 17.833333 1.000000 19.477322 18.752284
10.366501 19.095238 1.000000 19.426647 18.707320
10.376667 17.809524 1.000000 19.376146 18.662324
10.386833 18.523810 1.000000 19.325823 18.617302
10.396999 17.809524 1.000000 19.275679 18.572255
10.407165 19.166667 1.000000 19.225721 18.527185
10.417331 18.261905 1.000000 19.175958 18.482091
10.427497 17.904762 1.000000 19.126404 18.436977
10.437662 18.047619 1.000000 19.077079 18.391846
10.447828 18.476190 1.000000 19.027995 18.346692
10.457994 18.261905 1.000000 18.979180 18.301520
10.468160 17.309524 1.000000 18.930661 18.256331
10.478326 17.952381 1.000000 18.882463 18.211127
10.488492 17.619048 1.000000 18.834617 18.165908
10.498657 17.333333 1.000000 18.787155 18.120681
10.508823 17.380952 1.000000 18.740095 18.075437
10.518989 17.095238 1.000000 18.693471 18.030182
10.529155 15.761905 1.000000 18.647308 17.984917
10.539321 16.595238 1.000000 18.601629 17.939644
10.549487 17.142857 1.000000 18.556458 17.894364
10.559653 17.666667 1.000000 18.511814 17.849078
10.569818 18.761905 1.000000 18.467716 17.803791
10.579984 18.761905 1.000000 18.424169 17.758496
10.590150 17.476190 1.000000 18.381183 17.713198
10.600316 18.071429 1.000000 18.338762 17.667899
10.610482 18.000000 1.000000 18.296900 17.622599
10.620648 18.500000 1.000000 18.255588 17.577300
10.630813 17.500000 1.000000 18.214810 17.532008
10.640979 18.428571 1.000000 18.174533 17.486715
10.651145 18.333333 1.000000 18.134728 17.441426
10.661311 17.071429 1.000000 18.095353 17.396143
10.671477 18.767442 1.000000 18.056358 17.350867
10.681643 19.071429 1.000000 18.017684 17.305598
10.691809 18.642857 1.000000 17.979266 17.260339
10.701974 17.928571 1.000000 17.941034 17.215094
10.712140 17.738095 1.000000 17.902898 17.169857
10.722306 17.880952 1.000000 17.864775 17.124631
10.732472 18.214286 1.000000 17.826569 17.079420
10.742638 18.790698 1.000000 17.788181 17.034224
10.752804 18.666667 1.000000 17.749507 16.989044
10.762969 17.642857 1.000000 17.710446 16.943885
10.773135 18.190476 1.000000 17.670883 16.898741
10.783301 16.690476 1.000000 17.630716 16.853616
10.793467 18.428571 1.000000 17.589845 16.808511
10.803633 17.214286 1.000000 17.548174 16.763429
10.813799 18.142857 1.000000 17.505618 16.718370
10.823965 19.380952 1.000000 17.462100 16.673334
10.834130 16.952381 1.000000 17.417564 16.628329
10.844296 17.952381 1.000000 17.371957 16.583346
10.854462 17.095238 1.000000 17.325256 16.538390
10.864628 17.333333 1.000000 17.277457 16.493463
10.874794 18.380952 1.000000 17.228575 16.448566
10.884960 17.714286 1.000000 17.178646 16.403701
10.895126 17.238095 1.000000 17.127728 16.358867
10.905291 18.023810 1.000000 17.075903 16.314071
10.915457 17.761905 1.000000 17.023253 16.269305
10.925623 17.714286 1.000000 16.969887 16.224575
10.935789 16.860465 1.000000 16.915921 16.179882
10.945955 16.857143 1.000000 16.861473 16.135226
10.956121 17.071429 1.000000 16.806662 16.090610
10.966286 17.309524 1.000000 16.751611 16.046038
10.976452 17.285714 1.000000 16.696419 16.001502
10.986618 14.642857 1.000000 16.641197 15.957010
10.996784 16.046512 1.000000 16.586039 15.912560
11.006950 17.190476 1.000000 16.531030 15.868156
11.017116 15.452381 1.000000 16.476244 15.823797
11.027282 16.071429 1.000000 16.421747 15.779485
11.037447 16.357143 1.000000 16.367599 15.735225
11.047613 15.095238 1.000000 16.313834 15.691010
11.057779 15.642857 1.000000 16.260495 15.646845
11.067945 15.547619 1.000000 16.207610 15.602731
11.078111 13.952381 1.000000 16.155199 15.558669
11.088277 14.357143 1.000000 16.103274 15.514661
11.098442 15.904762 1.000000 16.051847 15.470712
11.108608 14.952381 1.000000 16.000909 15.426815
11.118774 15.476190 1.000000 15.950458 15.382973
11.128940 15.000000 1.000000 15.900486 15.339190
11.139106 15.000000 1.000000 15.850980 15.295466
11.149272 14.500000 1.000000 15.801922 15.251801
11.159438 13.883721 1.000000 15.753292 15.208197
11.169603 14.833333 1.000000 15.705075 15.164660
11.179769 13.833333 1.000000 15.657236 15.121182
11.189935 13.952381 1.000000 15.609756 15.077768
11.200101 14.333333 1.000000 15.562608 15.034419
11.210267 14.976190 1.000000 15.515767 14.991137
11.220433 12.813953 1.000000 15.469206 14.947921
11.230598 13.452381 1.000000 15.422906 14.904779
11.240764 14.214286 1.000000 15.376833 14.861702
11.250930 14.428571 1.000000 15.330969 14.818695
11.261096 13.166667 1.000000 15.285294 14.775760
11.271262 14.000000 1.000000 15.239790 14.732898
11.281428 14.452381 1.000000 15.194440 14.690109
11.291594 14.619048 1.000000 15.149230 14.647394
11.301759 13.738095 1.000000 15.104155 14.604760
11.311925 14.166667 1.000000 15.059196 14.562198
11.322091 14.571429 1.000000 15.014354 14.519714
11.332257 13.380952 1.000000 14.969625 14.477309
11.342423 13.785714 1.000000 14.925011 14.434983
11.352589 14.404762 1.000000 14.880514 14.392738
11.362754 13.690476 1.000000 14.836147 14.350579
11.372920 14.428571 1.000000 14.791907 14.308499
11.383086 14.904762 1.000000 14.747812 14.266502
11.393252 14.452381 1.000000 14.703872 14.224590
11.403418 14.595238 1.000000 14.660104 14.182764
11.413584 13.023810 1.000000 14.616523 14.141025
11.423750 14.238095 1.000000 14.573145 14.099373
11.433915 13.309524 1.000000 14.529993 14.057814
11.444081 14.190476 1.000000 14.487075 14.016340
11.454247 13.333333 1.000000 14.444416 13.974957
11.464413 13.023810 1.000000 14.402033 13.933666
11.474579 13.880952 1.000000 14.359944 13.892467
11.484745 14.095238 1.000000 14.318168 13.851361
11.494910 13.642857 1.000000 14.276726 13.810354
11.505076 13.666667 1.000000 14.235625 13.769439
11.515242 13.404762 1.000000 14.194884 13.728619
11.525408 13.571429 1.000000 14.154516 13.687897
11.535574 13.285714 1.000000 14.114531 13.647273
11.545740 13.976190 1.000000 14.074940 13.606748
11.555906 14.904762 1.000000 14.035751 13.566323
11.566071 13.642857 1.000000 13.996972 13.526002
11.576237 13.813953 1.000000 13.958601 13.485780
11.586403 15.166667 1.000000 13.920645 13.445660
11.596569 14.261905 1.000000 13.883105 13.405644
11.606735 13.952381 1.000000 13.845984 13.365733
11.616901 14.761905 1.000000 13.809282 13.325926
11.627067 12.904762 1.000000 13.773000 13.286227
11.637232 12.976190 1.000000 13.737142 13.246638
11.647398 12.642857 1.000000 13.701701 13.207153
11.657564 12.809524 1.000000 13.666686 13.167777
11.667730 13.238095 1.000000 13.632099 13.128511
11.677896 13.116279 1.000000 13.597948 13.089356
11.688062 13.714286 1.000000 13.564240 13.050312
11.698227 13.809524 1.000000 13.530993 13.011384
11.708393 12.476190 1.000000 13.498216 12.972565
11.718559 13.333333 1.000000 13.465932 12.933861
11.728725 13.000000 1.000000 13.434168 12.895271
11.738891 12.571429 1.000000 13.402955 12.856797
11.749057 11.976190 1.000000 13.372328 12.818440
11.759223 12.380952 1.000000 13.342331 12.780200
11.769388 12.261905 1.000000 13.313016 12.742082
11.779554 13.690476 1.000000 13.284430 12.704079
11.789720 13.642857 1.000000 13.256640 12.666195
11.799886 13.333333 1.000000 13.229711 12.628432
11.810052 13.642857 1.000000 13.203716 12.590791
11.820218 12.761905 1.000000 13.178735 12.553272
11.830383 13.000000 1.000000 13.154854 12.515879
11.840549 13.785714 1.000000 13.132156 12.478606
11.850715 12.880952 1.000000 13.110741 12.441458
11.860881 13.619048 1.000000 13.090708 12.404434
11.871047 14.047619 1.000000 13.072165 12.367537
11.881213 13.523810 1.000000 13.055222 12.330767
11.891379 13.690476 1.000000 13.040001 12.294124
11.901544 12.285714 1.000000 13.026628 12.257612
11.911710 13.047619 1.000000 13.015235 12.221226
11.921876 12.761905 1.000000 13.005966 12.184970
11.932042 12.523810 1.000000 12.998974 12.148844
11.942208 12.809524 1.000000 12.994418 12.112849
11.952374 13.357143 1.000000 12.992473 12.076986
11.962539 13.238095 1.000000 12.993320 12.041259
11.972705 13.952381 1.000000 12.997155 12.005661
11.982871 12.500000 1.000000 13.004185 11.970198
11.993037 12.285714 1.000000 13.014630 11.934869
12.003203 12.357143 1.000000 13.028721 11.899675
12.013369 12.595238 1.000000 13.046706 11.864617
12.023535 13.547619 1.000000 13.068840 11.829696
12.033700 13.738095 1.000000 13.095392 11.794915
12.043866 13.095238 1.000000 13.126647 11.760269
12.054032 13.547619 1.000000 13.162897 11.725762
12.064198 12.785714 1.000000 13.204441 11.691394
12.074364 12.285714 1.000000 13.251588 11.657165
12.084530 12.651163 1.000000 13.304652 11.623077
12.094695 13.095238 1.000000 13.363941 11.589134
12.104861 12.906977 1.000000 13.429784 11.555328
12.115027 13.357143 1.000000 13.502485 11.521665
12.125193 14.047619 1.000000 13.582347 11.488146
12.135359 13.441860 1.000000 13.669659 11.454769
12.145525 13.238095 1.000000 13.764694 11.421537
12.155691 13.238095 1.000000 13.867699 11.388449
12.165856 13.904762 1.000000 13.978883 11.355510
12.176022 14.523810 1.000000 14.098452 11.322714
12.186188 14.238095 1.000000 14.226539 11.290064
12.196354 14.357143 1.000000 14.363236 11.257561
12.206520 14.333333 1.000000 14.508584 11.225205
12.216686 14.761905 1.000000 14.662560 11.192998
12.226851 15.738095 1.000000 14.825055 11.160942
12.237017 14.404762 1.000000 14.995932 11.129033
12.247183 16.571429 1.000000 15.174925 11.097273
12.257349 15.214286 1.000000 15.361695 11.065663
12.267515 15.714286 1.000000 15.555804 11.034204
12.277681 16.571429 1.000000 15.756717 11.002896
12.287847 17.166667 1.000000 15.963790 10.971740
12.298012 17.500000 1.000000 16.176249 10.940740
12.308178 17.857143 1.000000 16.393271 10.909889
12.318344 17.619048 1.000000 16.613854 10.879191
12.328510 18.190476 1.000000 16.836899 10.848647
12.338676 19.500000 1.000000 17.061195 10.818257
12.348842 19.333333 1.000000 17.285415 10.788021
12.359008 20.476190 1.000000 17.508125 10.757941
12.369173 21.476190 1.000000 17.727766 10.728019
12.379339 21.000000 1.000000 17.942746 10.698250
12.389505 21.214286 1.000000 18.151328 10.668637
12.399671 19.738095 1.000000 18.351721 10.639182
12.409837 21.380952 1.000000 18.542079 10.609883
12.420003 21.190476 1.000000 18.720518 10.580742
12.430168 21.976190 1.000000 18.885121 10.551762
12.440334 19.880952 1.000000 19.034023 10.522938
12.450500 21.071429 1.000000 19.165345 10.494272
12.460666 20.095238 1.000000 19.277287 10.465766
12.470832 19.000000 1.000000 19.368142 10.437419
12.480998 19.142857 1.000000 19.436333 10.409232
12.491164 17.880952 1.000000 19.480447 10.381206
12.501329 19.209302 1.000000 19.499275 10.353343
12.511495 17.214286 1.000000 19.491845 10.325638
12.521661 17.357143 1.000000 19.457456 10.298095
12.531827 17.142857 1.000000 19.395709 10.270713
12.541993 17.142857 1.000000 19.306539 10.243493
12.552159 17.333333 1.000000 19.190223 10.216436
12.562324 17.714286 1.000000 19.047417 10.189544
12.572490 16.697674 1.000000 18.879082 10.162813
12.582656 18.000000 1.000000 18.686565 10.136245
12.592822 17.523810 1.000000 18.471514 10.109840
12.602988 16.714286 1.000000 18.235855 10.083599
12.613154 16.714286 1.000000 17.981739 10.057522
12.623320 18.119048 1.000000 17.711496 10.031610
12.633485 16.309524 1.000000 17.427596 10.005865
12.643651 15.476190 1.000000 17.132479 9.980283
12.653817 16.071429 1.000000 16.828666 9.954865
12.663983 15.452381 1.000000 16.518595 9.929614
12.674149 15.095238 1.000000 16.204608 9.904527
12.684315 15.047619 1.000000 15.888913 9.879607
12.694480 13.214286 1.000000 15.573591 9.854855
12.704646 13.738095 1.000000 15.260455 9.830268
12.714812 13.928571 1.000000 14.951223 9.805846
12.724978 12.428571 1.000000 14.647397 9.781592
12.735144 14.214286 1.000000 14.350287 9.757504
12.745310 13.214286 1.000000 14.061023 9.733584
12.755476 11.904762 1.000000 13.780559 9.709831
12.765641 12.095238 1.000000 13.509708 9.686248
12.775807 12.348837 1.000000 13.249044 9.662830
12.785973 12.000000 1.000000 12.999079 9.639580
12.796139 11.142857 1.000000 12.760158 9.616498
12.806305 11.095238 1.000000 12.532504 9.593584
12.816471 11.000000 1.000000 12.316222 9.570838
12.826636 10.738095 1.000000 12.111335 9.548263
12.836802 11.142857 1.000000 11.917712 9.525854
12.846968 11.404762 1.000000 11.735202 9.503614
12.857134 10.523810 1.000000 11.563558 9.481543
12.867300 11.547619 1.000000 11.402473 9.459640
12.877466 10.857143 1.000000 11.251587 9.437906
12.887632 11.476190 1.000000 11.110496 9.416342
12.897797 10.238095 1.000000 10.978775 9.394948
12.907963 10.785714 1.000000 10.855937 9.373722
12.918129 10.285714 1.000000 10.741513 9.352665
12.928295 9.785714 1.000000 10.635014 9.331777
12.938461 10.619048 1.000000 10.535945 9.311058
12.948627 10.047619 1.000000 10.443815 9.290509
12.958792 9.190476 1.000000 10.358147 9.270131
12.968958 9.720930 1.000000 10.278453 9.249920
12.979124 10.452381 1.000000 10.204285 9.229880
12.989290 10.166667 1.000000 10.135205 9.210008
12.999456 10.380952 1.000000 10.070797 9.190306
13.009622 10.738095 1.000000 10.010668 9.170773
13.019788 10.047619 1.000000 9.954448 9.151410
13.029953 9.857143 1.000000 9.901798 9.132219
13.040119 9.452381 1.000000 9.852387 9.113194
13.050285 9.976744 1.000000 9.805926 9.094340
13.060451 10.404762 1.000000 9.762145 9.075654
13.070617 10.261905 1.000000 9.720795 9.057138
13.080783 10.547619 1.000000 9.681652 9.038791
13.090949 9.452381 1.000000 9.644511 9.020614
13.101114 9.523810 1.000000 9.609194 9.002607
13.111280 10.047619 1.000000 9.575528 8.984767
13.121446 9.452381 1.000000 9.543369 8.967097
13.131612 10.095238 1.000000 9.512585 8.949595
13.141778 10.309524 1.000000 9.483058 8.932263
13.151944 9.833333 1.000000 9.454685 8.915099
13.162109 10.214286 1.000000 9.427375 8.898105
13.172275 9.166667 1.000000 9.401042 8.881278
13.182441 9.166667 1.000000 9.375614 8.864619
13.192607 9.476190 1.000000 9.351027 8.848129
13.202773 8.785714 1.000000 9.327224 8.831807
13.212939 8.880952 1.000000 9.304153 8.815652
13.223105 10.571429 1.000000 9.281769 8.799666
13.233270 9.476190 1.000000 9.260031 8.783848
13.243436 9.547619 1.000000 9.238897 8.768197
13.253602 9.690476 1.000000 9.218336 8.752713
13.263768 8.619048 1.000000 9.198315 8.737396
13.273934 9.023810 1.000000 9.178805 8.722246
13.284100 10.309524 1.000000 9.159779 8.707262
13.294265 9.285714 1.000000 9.141212 8.692447
13.304431 9.404762 1.000000 9.123078 8.677796
13.314597 9.642857 1.000000 9.105354 8.663312
13.324763 9.428571 1.000000 9.088019 8.648993
13.334929 9.309524 1.000000 9.071052 8.634841
13.345095 9.000000 1.000000 9.054433 8.620853
13.355261 9.261905 1.000000 9.038143 8.607031
13.365426 9.261905 1.000000 9.022166 8.593375
13.375592 8.619048 1.000000 9.006482 8.579882
13.385758 8.761905 1.000000 8.991074 8.566554
13.395924 9.404762 1.000000 8.975928 8.553390
13.406090 9.186047 1.000000 8.961028 8.540390
13.416256 8.880952 1.000000 8.946359 8.527553
13.426421 8.261905 1.000000 8.931910 8.514881
13.436587 8.952381 1.000000 8.917663 8.502370
13.446753 9.047619 1.000000 8.903607 8.490023
13.456919 8.976190 1.000000 8.889732 8.477837
13.467085 9.095238 1.000000 8.876025 8.465814
13.477251 9.285714 1.000000 8.862477 8.453952
13.487417 9.428571 1.000000 8.849077 8.442252
13.497582 9.357143 1.000000 8.835818 8.430714
13.507748 8.906977 1.000000 8.822690 8.419335
13.517914 8.714286 1.000000 8.809686 8.408117
13.528080 7.738095 1.000000 8.796800 8.397059
13.538246 8.857143 1.000000 8.784027 8.386161
13.548412 8.928571 1.000000 8.771363 8.375421
13.558577 8.571429 1.000000 8.758805 8.364842
13.568743 8.571429 1.000000 8.746349 8.354420
13.578909 8.095238 1.000000 8.733994 8.344156
13.589075 9.714286 1.000000 8.721740 8.334050
13.599241 9.404762 1.000000 8.709589 8.324101
13.609407 8.547619 1.000000 8.697542 8.314309
13.619573 9.119048 1.000000 8.685602 8.304673
13.629738 9.023810 1.000000 8.673774 8.295195
13.639904 8.761905 1.000000 8.662062 8.285871
13.650070 8.404762 1.000000 8.650471 8.276702
13.660236 9.285714 1.000000 8.639010 8.267688
13.670402 8.404762 1.000000 8.627684 8.258828
13.680568 8.571429 1.000000 8.616504 8.250122
13.690734 8.642857 1.000000 8.605476 8.241569
13.700899 8.619048 1.000000 8.594612 8.233170
13.711065 9.500000 1.000000 8.583920 8.224923
13.721231 9.452381 1.000000 8.573409 8.216827
13.731397 9.595238 1.000000 8.563091 8.208883
13.741563 9.238095 1.000000 8.552975 8.201089
13.751729 10.500000 1.000000 8.543071 8.193446
13.761894 10.095238 1.000000 8.533391 8.185954
13.772060 10.023810 1.000000 8.523942 8.178611
13.782226 9.333333 1.000000 8.514734 8.171416
13.792392 9.047619 1.000000 8.505777 8.164369
13.802558 9.523810 1.000000 8.497079 8.157471
13.812724 9.738095 1.000000 8.488647 8.150719
13.822890 9.500000 1.000000 8.480489 8.144114
13.833055 9.166667 1.000000 8.472613 8.137656
13.843221 10.000000 1.000000 8.465022 8.131343
13.853387 8.190476 1.000000 8.457722 8.125175
13.863553 8.904762 1.000000 8.450717 8.119152
13.873719 9.000000 1.000000 8.444011 8.113272
13.883885 9.047619 1.000000 8.437605 8.107536
13.894050 8.595238 1.000000 8.431501 8.101943
13.904216 8.880952 1.000000 8.425699 8.096491
13.914382 8.093023 1.000000 8.420198 8.091181
13.924548 8.142857 1.000000 8.414997 8.086012
13.934714 8.571429 1.000000 8.410093 8.080983
13.944880 8.604651 1.000000 8.405483 8.076094
13.955046 8.404762 1.000000 8.401162 8.071344
13.965211 8.500000 1.000000 8.397125 8.066733
13.975377 9.069767 1.000000 8.393366 8.062259
13.985543 9.380952 1.000000 8.389878 8.057922
13.995709 8.976190 1.000000 8.386654 8.053722
14.005875 8.619048 1.000000 8.383687 8.049657
14.016041 8.714286 1.000000 8.380967 8.045728
14.026206 9.357143 1.000000 8.378487 8.041934
14.036372 9.404762 1.000000 8.376237 8.038273
14.046538 9.095238 1.000000 8.374208 8.034745
14.056704 9.119048 1.000000 8.372393 8.031350
14.066870 8.714286 1.000000 8.370782 8.028086
14.077036 9.690476 1.000000 8.369366 8.024954
14.087202 8.714286 1.000000 8.368139 8.021952
14.097367 9.000000 1.000000 8.367091 8.019080
14.107533 9.500000 1.000000 8.366217 8.016337
14.117699 9.166667 1.000000 8.365509 8.013722
14.127865 9.095238 1.000000 8.364961 8.011234
14.138031 9.476190 1.000000 8.364569 8.008874
14.148197 10.452381 1.000000 8.364329 8.006640
14.158362 8.738095 1.000000 8.364235 8.004531
14.168528 9.928571 1.000000 8.364287 8.002546
14.178694 10.166667 1.000000 8.364481 8.000686
14.188860 9.380952 1.000000 8.364817 7.998949
14.199026 9.547619 1.000000 8.365295 7.997334
14.209192 8.714286 1.000000 8.365916 7.995840
14.219358 9.571429 1.000000 8.366683 7.994468
14.229523 10.880952 1.000000 8.367598 7.993216
14.239689 9.047619 1.000000 8.368667 7.992083
14.249855 8.714286 1.000000 8.369895 7.991068
14.260021 8.952381 1.000000 8.371288 7.990172
14.270187 10.023810 1.000000 8.372857 7.989392
14.280353 9.071429 1.000000 8.374609 7.988729
14.290518 9.738095 1.000000 8.376557 7.988181
14.300684 9.761905 1.000000 8.378714 7.987747
14.310850 9.142857 1.000000 8.381092 7.987427
14.321016 8.595238 1.000000 8.383709 7.987221
14.331182 8.488372 1.000000 8.386581 7.987126
14.341348 8.214286 1.000000 8.389726 7.987143
14.351514 8.785714 1.000000 8.393164 7.987270
14.361679 8.047619 1.000000 8.396916 7.987507
14.371845 8.666667 1.000000 8.401004 7.987852
14.382011 8.976190 1.000000 8.405451 7.988306
14.392177 7.761905 1.000000 8.410281 7.988867
14.402343 8.357143 1.000000 8.415518 7.989534
14.412509 8.139535 1.000000 8.421189 7.990306
14.422675 8.952381 1.000000 8.427320 7.991183
14.432840 8.476190 1.000000 8.433937 7.992164
14.443006 8.333333 1.000000 8.441070 7.993248
14.453172 8.833333 1.000000 8.448746 7.994434
14.463338 8.714286 1.000000 8.456995 7.995720
14.473504 8.357143 1.000000 8.465848 7.997108
14.483670 9.071429 1.000000 8.475337 7.998594
14.493835 8.738095 1.000000 8.485494 8.000179
14.504001 7.547619 1.000000 8.496355 8.001861
14.514167 8.571429 1.000000 8.507956 8.003640
14.524333 8.595238 1.000000 8.520334 8.005515
14.534499 8.571429 1.000000 8.533531 8.007485
14.544665 8.547619 1.000000 8.547588 8.009549
14.554831 9.071429 1.000000 8.562551 8.011706
14.564996 8.523810 1.000000 8.578465 8.013955
14.575162 8.595238 1.000000 8.595384 8.016295
14.585328 8.285714 1.000000 8.613360 8.018726
14.595494 9.428571 1.000000 8.632450 8.021246
14.605660 9.261905 1.000000 8.652715 8.023854
14.615826 8.488372 1.000000 8.674218 8.026551
14.625991 8.809524 1.000000 8.697027 8.029333
14.636157 8.500000 1.000000 8.721218 8.032201
14.646323 9.046512 1.000000 8.746867 8.035155
14.656489 9.119048 1.000000 8.774056 8.038191
14.666655 9.833333 1.000000 8.802872 8.041311
14.676821 8.309524 1.000000 8.833408 8.044513
14.686987 8.595238 1.000000 8.865763 8.047796
14.697152 9.095238 1.000000 8.900036 8.051158
14.707318 10.142857 1.000000 8.936345 8.054599
14.717484 8.952381 1.000000 8.974802 8.058119
14.727650 10.047619 1.000000 9.015531 8.061716
14.737816 9.023810 1.000000 9.058659 8.065389
14.747982 9.452381 1.000000 9.104322 8.069137
14.758147 9.166667 1.000000 9.152655 8.072959
14.768313 9.547619 1.000000 9.203816 8.076854
14.778479 9.500000 1.000000 9.257953 8.080822
14.788645 8.906977 1.000000 9.315224 8.084861
14.798811 9.833333 1.000000 9.375792 8.088970
14.808977 9.261905 1.000000 9.439824 8.093148
14.819143 10.428571 1.000000 9.507492 8.097395
14.829308 10.023810 1.000000 9.578962 8.101709
14.839474 9.071429 1.000000 9.654424 8.106089
14.849640 11.047619 1.000000 9.734047 8.110534
14.859806 9.523810 1.000000 9.818006 8.115044
14.869972 10.476190 1.000000 9.906474 8.119617
14.880138 10.674419 1.000000 9.999621 8.124253
14.890303 11.214286 1.000000 10.097600 8.128949
14.900469 11.333333 1.000000 10.200587 8.133706
14.910635 10.500000 1.000000 10.308718 8.138522
14.920801 10.261905 1.000000 10.422130 8.143397
14.930967 11.142857 1.000000 10.540941 8.148328
14.941133 11.238095 1.000000 10.665256 8.153316
14.951299 12.095238 1.000000 10.795158 8.158359
14.961464 11.095238 1.000000 10.930697 8.163456
14.971630 11.452381 1.000000 11.071937 8.168606
14.981796 12.166667 1.000000 11.218873 8.173808
14.991962 11.666667 1.000000 11.371484 8.179062
15.002128 12.476190 1.000000 11.529716 8.184365
15.012294 11.738095 1.000000 11.693476 8.189718
15.022459 13.500000 1.000000 11.862618 8.195118
15.032625 13.547619 1.000000 12.037003 8.200565
15.042791 13.880952 1.000000 12.216396 8.206058
15.052957 14.761905 1.000000 12.400536 8.211596
15.063123 14.904762 1.000000 12.589110 8.217178
15.073289 15.547619 1.000000 12.781756 8.222803
15.083455 15.547619 1.000000 12.978061 8.228470
15.093620 17.000000 1.000000 13.177537 8.234176
15.103786 16.833333 1.000000 13.379703 8.239923
15.113952 16.976190 1.000000 13.583966 8.245709
15.124118 17.309524 1.000000 13.789698 8.251532
15.134284 16.904762 1.000000 13.996220 8.257391
15.144450 16.666667 1.000000 14.202798 8.263286
15.154616 17.190476 1.000000 14.408652 8.269216
15.164781 16.738095 1.000000 14.612933 8.275178
15.174947 16.619048 1.000000 14.814809 8.281173
15.185113 16.738095 1.000000 15.013346 8.287199
15.195279 16.690476 1.000000 15.207594 8.293256
15.205445 16.071429 1.000000 15.396574 8.299342
15.215611 16.476190 1.000000 15.579281 8.305455
15.225776 17.047619 1.000000 15.754672 8.311596
15.235942 16.976190 1.000000 15.921749 8.317762
15.246108 17.186047 1.000000 16.079456 8.323954
15.256274 15.261905 1.000000 16.226761 8.330170
15.266440 16.095238 1.000000 16.362649 8.336408
15.276606 15.857143 1.000000 16.486133 8.342668
15.286772 15.928571 1.000000 16.596263 8.348949
15.296937 15.595238 1.000000 16.692134 8.355249
15.307103 16.119048 1.000000 16.772931 8.361567
15.317269 16.476190 1.000000 16.837892 8.367904
15.327435 16.380952 1.000000 16.886353 8.374257
15.337601 15.162791 1.000000 16.917760 8.380625
15.347767 15.619048 1.000000 16.931675 8.387008
15.357932 15.500000 1.000000 16.927797 8.393403
15.368098 15.571429 1.000000 16.905961 8.399811
15.378264 16.190476 1.000000 16.866159 8.406230
15.388430 15.595238 1.000000 16.808537 8.412659
15.398596 15.690476 1.000000 16.733404 8.419098
15.408762 15.714286 1.000000 16.641230 8.425544
15.418928 16.190476 1.000000 16.532640 8.431997
15.429093 16.904762 1.000000 16.408422 8.438456
15.439259 15.571429 1.000000 16.269461 8.444919
15.449425 15.642857 1.000000 16.116800 8.451387
15.459591 15.500000 1.000000 15.951574 8.457857
15.469757 16.047619 1.000000 15.774999 8.464329
15.479923 15.833333 1.000000 15.588353 8.470801
15.490088 15.261905 1.000000 15.392970 8.477272
15.500254 14.809524 1.000000 15.190146 8.483743
15.510420 14.952381 1.000000 14.981230 8.490210
15.520586 14.714286 1.000000 14.767529 8.496674
15.530752 13.571429 1.000000 14.550315 8.503134
15.540918 14.261905 1.000000 14.330810 8.509587
15.551084 13.333333 1.000000 14.110174 8.516034
15.561249 12.809524 1.000000 13.889518 8.522472
15.571415 13.285714 1.000000 13.669815 8.528902
15.581581 10.976190 1.000000 13.452026 8.535322
15.591747 11.642857 1.000000 13.237006 8.541731
15.601913 12.785714 1.000000 13.025533 8.548128
15.612079 11.380952 1.000000 12.818302 8.554512
15.622244 11.428571 1.000000 12.615950 8.560881
15.632410 11.595238 1.000000 12.418979 8.567235
15.642576 11.166667 1.000000 12.227874 8.573574
15.652742 10.333333 1.000000 12.043031 8.579895
15.662908 10.714286 1.000000 11.864779 8.586197
15.673074 10.333333 1.000000 11.693378 8.592481
15.683240 10.523810 1.000000 11.529032 8.598744
15.693405 10.095238 1.000000 11.371899 8.604985
15.703571 10.166667 1.000000 11.222039 8.611204
15.713737 10.285714 1.000000 11.079508 8.617400
15.723903 10.071429 1.000000 10.944301 8.623571
15.734069 10.095238 1.000000 10.816369 8.629717
15.744235 9.534884 1.000000 10.695625 8.635837
15.754400 11.214286 1.000000 10.581961 8.641928
15.764566 9.642857 1.000000 10.475200 8.647991
15.774732 10.046512 1.000000 10.375177 8.654025
15.784898 10.000000 1.000000 10.281689 8.660028
15.795064 9.666667 1.000000 10.194513 8.666000
15.805230 9.619048 1.000000 10.113412 8.671939
15.815396 9.674419 1.000000 10.038135 8.677844
15.825561 9.928571 1.000000 9.968427 8.683715
15.835727 10.690476 1.000000 9.904005 8.689550
15.845893 9.952381 1.000000 9.844606 8.695348
15.856059 9.476190 1.000000 9.789954 8.701109
15.866225 10.214286 1.000000 9.739776 8.706832
15.876391 9.547619 1.000000 9.693801 8.712515
15.886557 8.928571 1.000000 9.651761 8.718157
15.896722 9.380952 1.000000 9.613398 8.723757
15.906888 9.547619 1.000000 9.578452 8.729316
15.917054 9.476190 1.000000 9.546680 8.734831
15.927220 9.380952 1.000000 9.517846 8.740301
15.937386 9.309524 1.000000 9.491723 8.745726
15.947552 9.357143 1.000000 9.468094 8.751104
15.957717 9.523810 1.000000 9.446758 8.756435
15.967883 9.452381 1.000000 9.427515 8.761717
15.978049 9.666667 1.000000 9.410185 8.766951
15.988215 9.333333 1.000000 9.394597 8.772134
15.998381 9.047619 1.000000 9.380591 8.777266
16.008547 10.428571 1.000000 9.368019 8.782346
16.018713 8.547619 1.000000 9.356741 8.787372
16.028878 9.357143 1.000000 9.346630 8.792345
16.039044 10.023810 1.000000 9.337569 8.797262
16.049210 8.642857 1.000000 9.329448 8.802124
16.059376 9.166667 1.000000 9.322171 8.806929
16.069542 8.666667 1.000000 9.315645 8.811676
16.079708 9.047619 1.000000 9.309790 8.816364
16.089873 8.809524 1.000000 9.304531 8.820993
16.100039 9.666667 1.000000 9.299800 8.825561
16.110205 8.714286 1.000000 9.295537 8.830068
16.120371 9.785714 1.000000 9.291687 8.834512
16.130537 8.714286 1.000000 9.288202 8.838893
16.140703 9.190476 1.000000 9.285037 8.843210
16.150869 9.500000 1.000000 9.282153 8.847462
16.161034 9.883721 1.000000 9.279516 8.851648
16.171200 9.880952 1.000000 9.277094 8.855767
16.181366 9.976190 1.000000 9.274860 8.859818
16.191532 9.785714 1.000000 9.272789 8.863801
16.201698 9.761905 1.000000 9.270860 8.867715
16.211864 9.714286 1.000000 9.269055 8.871558
16.222029 9.333333 1.000000 9.267355 8.875329
16.232195 8.809524 1.000000 9.265748 8.879029
16.242361 8.953488 1.000000 9.264219 8.882656
16.252527 9.047619 1.000000 9.262759 8.886209
16.262693 9.047619 1.000000 9.261357 8.889688
16.272859 9.928571 1.000000 9.260005 8.893091
16.283025 9.238095 1.000000 9.258696 8.896417
16.293190 9.809524 1.000000 9.257425 8.899667
16.303356 10.119048 1.000000 9.256187 8.902838
16.313522 9.333333 1.000000 9.254977 8.905931
16.323688 9.166667 1.000000 9.253792 8.908944
16.333854 9.404762 1.000000 9.252630 8.911877
16.344020 8.857143 1.000000 9.251489 8.914729
16.354185 9.023810 1.000000 9.250368 8.917498
16.364351 8.333333 1.000000 9.249266 8.920185
16.374517 9.595238 1.000000 9.248181 8.922789
16.384683 8.928571 1.000000 9.247116 8.925308
16.394849 8.880952 1.000000 9.246069 8.927741
16.405015 9.142857 1.000000 9.245041 8.930089
16.415181 9.976190 1.000000 9.244034 8.932350
16.425346 9.523810 1.000000 9.243047 8.934524
16.435512 9.000000 1.000000 9.242083 8.936609
16.445678 10.785714 1.000000 9.241143 8.938606
16.455844 9.279070 1.000000 9.240227 8.940512
16.466010 9.627907 1.000000 9.239336 8.942329
16.476176 8.571429 1.000000 9.238473 8.944054
16.486341 9.571429 1.000000 9.237637 8.945687
16.496507 8.523810 1.000000 9.236829 8.947227
16.506673 9.071429 1.000000 9.236051 8.948675
16.516839 9.095238 1.000000 9.235303 8.950028
16.527005 10.166667 1.000000 9.234584 8.951286
16.537171 9.000000 1.000000 9.233895 8.952449
16.547337 10.119048 1.000000 9.233235 8.953516
16.557502 9.595238 1.000000 9.232604 8.954485
16.567668 8.761905 1.000000 9.232001 8.955358
16.577834 8.928571 1.000000 9.231424 8.956132
16.588000 8.452381 1.000000 9.230873 8.956807
16.598166 9.604651 1.000000 9.230344 8.957383
16.608332 8.833333 1.000000 9.229836 8.957858
16.618498 9.214286 1.000000 9.229347 8.958233
16.628663 9.000000 1.000000 9.228873 8.958506
16.638829 9.357143 1.000000 9.228412 8.958677
16.648995 8.547619 1.000000 9.227961 8.958745
16.659161 8.547619 1.000000 9.227517 8.958710
16.669327 8.595238 1.000000 9.227076 8.958571
16.679493 9.309524 1.000000 9.226635 8.958328
16.689658 9.238095 1.000000 9.226191 8.957979
16.699824 9.285714 1.000000 9.225741 8.957524
16.709990 8.857143 1.000000 9.225280 8.956963
16.720156 8.279070 1.000000 9.224807 8.956296
16.730322 9.476190 1.000000 9.224318 8.955520
16.740488 8.738095 1.000000 9.223811 8.954637
16.750654 8.666667 1.000000 9.223284 8.953644
16.760819 8.571429 1.000000 9.222734 8.952543
16.770985 9.119048 1.000000 9.222161 8.951332
16.781151 8.690476 1.000000 9.221562 8.950010
16.791317 9.095238 1.000000 9.220937 8.948578
16.801483 8.809524 1.000000 9.220287 8.947035
16.811649 9.047619 1.000000 9.219610 8.945379
16.821814 8.785714 1.000000 9.218907 8.943611
16.831980 7.976190 1.000000 9.218181 8.941731
16.842146 8.761905 1.000000 9.217432 8.939737
16.852312 8.928571 1.000000 9.216663 8.937629
16.862478 9.023810 1.000000 9.215877 8.935406
16.872644 9.023810 1.000000 9.215078 8.933069
16.882810 9.642857 1.000000 9.214271 8.930617
16.892975 8.333333 1.000000 9.213461 8.928049
16.903141 9.023810 1.000000 9.212654 8.925365
16.913307 8.214286 1.000000 9.211857 8.922564
16.923473 8.333333 1.000000 9.211078 8.919646
16.933639 8.214286 1.000000 9.210326 8.916611
16.943805 8.595238 1.000000 9.209611 8.913457
16.953970 8.928571 1.000000 9.208943 8.910186
16.964136 7.785714 1.000000 9.208334 8.906796
16.974302 9.142857 1.000000 9.207797 8.903286
16.984468 9.976190 1.000000 9.207345 8.899657
16.994634 9.000000 1.000000 9.206994 8.895909
17.004800 9.547619 1.000000 9.206758 8.892040
17.014966 8.119048 1.000000 9.206653 8.888050
17.025131 8.023810 1.000000 9.206698 8.883940
17.035297 8.690476 1.000000 9.206911 8.879708
17.045463 8.500000 1.000000 9.207309 8.875355
17.055629 9.119048 1.000000 9.207913 8.870879
17.065795 8.928571 1.000000 9.208743 8.866281
17.075961 8.395349 1.000000 9.209820 8.861561
17.086126 9.047619 1.000000 9.211164 8.856718
17.096292 8.976190 1.000000 9.212799 8.851752
17.106458 9.761905 1.000000 9.214745 8.846662
17.116624 10.452381 1.000000 9.217027 8.841449
17.126790 9.500000 1.000000 9.219665 8.836111
17.136956 9.047619 1.000000 9.222684 8.830649
17.147122 8.642857 1.000000 9.226106 8.825063
17.157287 8.333333 1.000000 9.229953 8.819352
17.167453 9.333333 1.000000 9.234250 8.813516
17.177619 9.651163 1.000000 9.239018 8.807554
17.187785 9.047619 1.000000 9.244280 8.801467
17.197951 9.976190 1.000000 9.250057 8.795254
17.208117 9.904762 1.000000 9.256370 8.788916
17.218282 9.261905 1.000000 9.263239 8.782452
17.228448 8.809524 1.000000 9.270684 8.775861
17.238614 9.476190 1.000000 9.278723 8.769144
17.248780 9.095238 1.000000 9.287373 8.762300
17.258946 9.404762 1.000000 9.296649 8.755329
17.269112 9.714286 1.000000 9.306565 8.748231
17.279278 9.857143 1.000000 9.317132 8.741007
17.289443 10.047619 1.000000 9.328359 8.733656
17.299609 9.404762 1.000000 9.340254 8.726177
17.309775 8.880952 1.000000 9.352821 8.718570
17.319941 9.333333 1.000000 9.366062 8.710836
17.330107 9.880952 1.000000 9.379974 8.702975
17.340273 9.071429 1.000000 9.394552 8.694985
17.350439 8.809524 1.000000 9.409786 8.686868
17.360604 9.476190 1.000000 9.425662 8.678624
17.370770 8.833333 1.000000 9.442166 8.670252
17.380936 9.619048 1.000000 9.459273 8.661751
17.391102 9.523810 1.000000 9.476958 8.653123
17.401268 9.071429 1.000000 9.495188 8.644366
17.411434 9.785714 1.000000 9.513926 8.635481
17.421599 9.952381 1.000000 9.533129 8.626470
17.431765 10.761905 1.000000 9.552752 8.617329
17.441931 9.928571 1.000000 9.572742 8.608060
17.452097 11.071429 1.000000 9.593038 8.598664
17.462263 10.761905 1.000000 9.613578 8.589139
17.472429 10.380952 1.000000 9.634290 8.579486
17.482595 9.880952 1.000000 9.655101 8.569706
17.492760 9.976190 1.000000 9.675925 8.559798
17.502926 9.928571 1.000000 9.696682 8.549762
17.513092 9.619048 1.000000 9.717278 8.539598
17.523258 10.119048 1.000000 9.737616 8.529307
17.533424 9.809524 1.000000 9.757595 8.518888
17.543590 10.380952 1.000000 9.777108 8.508342
17.553755 8.666667 1.000000 9.796045 8.497669
17.563921 9.071429 1.000000 9.814296 8.486868
17.574087 10.309524 1.000000 9.831743 8.475940
17.584253 10.279070 1.000000 9.848266 8.464885
17.594419 10.214286 1.000000 9.863743 8.453703
17.604585 10.162791 1.000000 9.878054 8.442395
17.614751 10.619048 1.000000 9.891074 8.430961
17.624916 9.666667 1.000000 9.902679 8.419401
17.635082 9.761905 1.000000 9.912750 8.407714
17.645248 9.952381 1.000000 9.921165 8.395901
17.655414 9.279070 1.000000 9.927807 8.383962
17.665580 9.880952 1.000000 9.932561 8.371898
17.675746 9.000000 1.000000 9.935320 8.359709
17.685911 9.500000 1.000000 9.935981 8.347396
17.696077 9.761905 1.000000 9.934448 8.334957
17.706243 9.928571 1.000000 9.930635 8.322394
17.716409 9.738095 1.000000 9.924465 8.309706
17.726575 9.714286 1.000000 9.915871 8.296895
17.736741 9.880952 1.000000 9.904799 8.283960
17.746907 8.880952 1.000000 9.891209 8.270901
17.757072 9.119048 1.000000 9.875077 8.257721
17.767238 10.119048 1.000000 9.856389 8.244417
17.777404 8.809524 1.000000 9.835151 8.230990
17.787570 8.952381 1.000000 9.811384 8.217441
17.797736 9.523810 1.000000 9.785128 8.203771
17.807902 8.785714 1.000000 9.756437 8.189979
17.818067 9.476190 1.000000 9.725387 8.176067
17.828233 8.857143 1.000000 9.692057 8.162034
17.838399 9.142857 1.000000 9.656553 8.147880
17.848565 9.380952 1.000000 9.618991 8.133607
17.858731 9.761905 1.000000 9.579497 8.119214
17.868897 8.904762 1.000000 9.538209 8.104702
17.879063 8.666667 1.000000 9.495272 8.090071
17.889228 7.904762 1.000000 9.450843 8.075324
17.899394 9.000000 1.000000 9.405070 8.060457
17.909560 8.690476 1.000000 9.358114 8.045474
17.919726 8.857143 1.000000 9.310136 8.030373
17.929892 9.166667 1.000000 9.261293 8.015156
17.940058 9.047619 1.000000 9.211741 7.999823
17.950223 8.976190 1.000000 9.161634 7.984377
17.960389 8.452381 1.000000 9.111111 7.968814
17.970555 8.214286 1.000000 9.060314 7.953137
17.980721 7.953488 1.000000 9.009377 7.937345
17.990887 8.619048 1.000000 8.958426 7.921441
18.001053 8.238095 1.000000 8.907578 7.905424
18.011219 7.880952 1.000000 8.856943 7.889295
18.021384 8.428571 1.000000 8.806627 7.873055
18.031550 8.428571 1.000000 8.756714 7.856703
18.041716 7.904762 1.000000 8.707294 7.840240
18.051882 8.023810 1.000000 8.658444 7.823668
18.062048 8.071429 1.000000 8.610233 7.806986
18.072214 7.651163 1.000000 8.562722 7.790196
18.082380 8.428571 1.000000 8.515966 7.773297
18.092545 7.738095 1.000000 8.470015 7.756293
18.102711 8.333333 1.000000 8.424900 7.739180
18.112877 7.095238 1.000000 8.380658 7.721961
18.123043 8.214286 1.000000 8.337316 7.704637
18.133209 7.071429 1.000000 8.294894 7.687208
18.143375 7.428571 1.000000 8.253406 7.669675
18.153540 7.595238 1.000000 8.212865 7.652040
18.163706 7.238095 1.000000 8.173267 7.634300
18.173872 7.714286 1.000000 8.134615 7.616458
18.184038 7.214286 1.000000 8.096903 7.598515
18.194204 7.761905 1.000000 8.060121 7.580472
18.204370 7.142857 1.000000 8.024256 7.562329
18.214536 7.071429 1.000000 7.989290 7.544086
18.224701 7.452381 1.000000 7.955208 7.525747
18.234867 7.666667 1.000000 7.921980 7.507308
18.245033 7.571429 1.000000 7.889584 7.488773
18.255199 6.333333 1.000000 7.857992 7.470141
18.265365 7.166667 1.000000 7.827177 7.451415
18.275531 7.452381 1.000000 7.797108 7.432593
18.285696 6.952381 1.000000 7.767756 7.413680
18.295862 7.681818 1.000000 7.739083 7.394673
18.306028 7.428571 1.000000 7.711060 7.375573
18.316194 8.000000 1.000000 7.683652 7.356382
18.326360 6.666667 1.000000 7.656826 7.337101
18.336526 7.000000 1.000000 7.630550 7.317730
18.346692 6.666667 1.000000 7.604790 7.298271
18.356857 7.214286 1.000000 7.579515 7.278726
18.367023 6.309524 1.000000 7.554689 7.259092
18.377189 7.809524 1.000000 7.530282 7.239372
18.387355 7.833333 1.000000 7.506264 7.219567
18.397521 6.476190 1.000000 7.482604 7.199678
18.407687 6.837209 1.000000 7.459273 7.179706
18.417852 6.952381 1.000000 7.436245 7.159654
18.428018 7.523810 1.000000 7.413488 7.139518
18.438184 6.880952 1.000000 7.390978 7.119302
18.448350 6.809524 1.000000 7.368688 7.099006
18.458516 6.880952 1.000000 7.346593 7.078632
18.468682 6.714286 1.000000 7.324670 7.058180
18.478848 7.238095 1.000000 7.302896 7.037652
18.489013 6.595238 1.000000 7.281253 7.017050
18.499179 6.642857 1.000000 7.259715 6.996372
18.509345 6.952381 1.000000 7.238267 6.975620
18.519511 7.238095 1.000000 7.216891 6.954795
18.529677 6.857143 1.000000 7.195569 6.933899
18.539843 7.238095 1.000000 7.174285 6.912933
18.550008 6.744186 1.000000 7.153025 6.891899
18.560174 7.166667 1.000000 7.131771 6.870795
18.570340 7.190476 1.000000 7.110511 6.849624
18.580506 6.214286 1.000000 7.089233 6.828386
18.590672 6.023810 1.000000 7.067926 6.807083
18.600838 6.714286 1.000000 7.046581 6.785716
18.611004 6.119048 1.000000 7.025189 6.764286
18.621169 7.357143 1.000000 7.003750 6.742796
18.631335 6.833333 1.000000 6.982258 6.721243
18.641501 6.619048 1.000000 6.960724 6.699631
18.651667 6.809524 1.000000 6.939164 6.677960
18.661833 6.214286 1.000000 6.917619 6.656231
18.671999 6.190476 1.000000 6.896193 6.634447
18.682164 6.857143 1.000000 6.875107 6.612609
18.692330 6.380952 1.000000 6.854107 6.590715
18.702496 6.595238 1.000000 6.833037 6.568768
18.712662 6.309524 1.000000 6.811891 6.546770
18.722828 6.380952 1.000000 6.790664 6.524721
18.732994 6.928571 1.000000 6.769351 6.502623
18.743160 5.357143 1.000000 6.747948 6.480476
18.753325 5.928571 1.000000 6.726452 6.458285
18.763491 6.190476 1.000000 6.704855 6.436046
18.773657 6.095238 1.000000 6.683157 6.413763
18.783823 6.642857 1.000000 6.661355 6.391436
18.793989 6.166667 1.000000 6.639446 6.369067
18.804155 6.523810 1.000000 6.617430 6.346658
18.814321 6.690476 1.000000 6.595305 6.324208
18.824486 6.857143 1.000000 6.573074 6.301723
18.834652 5.666667 1.000000 6.550733 6.279198
18.844818 6.523810 1.000000 6.528287 6.256638
18.854984 6.452381 1.000000 6.505738 6.234042
18.865150 6.238095 1.000000 6.483090 6.211414
18.875316 6.904762 1.000000 6.460347 6.188754
18.885481 6.119048 1.000000 6.437519 6.166065
18.895647 6.952381 1.000000 6.414607 6.143344
18.905813 6.523810 1.000000 6.391622 6.120596
18.915979 6.255814 1.000000 6.368574 6.097820
18.926145 6.714286 1.000000 6.345473 6.075019
18.936311 6.023810 1.000000 6.322331 6.052194
18.946477 6.357143 1.000000 6.299159 6.029346
18.956642 6.214286 1.000000 6.275975 6.006478
18.966808 6.476190 1.000000 6.252787 5.983588
18.976974 5.761905 1.000000 6.229614 5.960680
18.987140 5.928571 1.000000 6.206471 5.937753
18.997306 6.309524 1.000000 6.183374 5.914811
19.007472 5.813953 1.000000 6.160340 5.891854
19.017637 7.119048 1.000000 6.137390 5.868885
19.027803 5.809524 1.000000 6.114536 5.845902
19.037969 6.047619 1.000000 6.091799 5.822909
19.048135 6.428571 1.000000 6.069196 5.799906
19.058301 5.904762 1.000000 6.046746 5.776895
19.068467 6.166667 1.000000 6.024467 5.753877
19.078633 5.904762 1.000000 6.002377 5.730855
19.088798 5.928571 1.000000 5.980498 5.707830
19.098964 6.000000 1.000000 5.958842 5.684802
19.109130 5.880952 1.000000 5.937430 5.661772
19.119296 5.285714 1.000000 5.916280 5.638742
19.129462 5.428571 1.000000 5.895410 5.615715
19.139628 6.523810 1.000000 5.874838 5.592691
19.149793 5.690476 1.000000 5.854582 5.569673
19.159959 6.095238 1.000000 5.834656 5.546660
19.170125 5.166667 1.000000 5.815079 5.523654
19.180291 6.047619 1.000000 5.795867 5.500657
19.190457 6.095238 1.000000 5.777037 5.477670
19.200623 5.928571 1.000000 5.758605 5.454695
19.210789 5.833333 1.000000 5.740585 5.431734
19.220954 6.261905 1.000000 5.722995 5.408789
19.231120 5.452381 1.000000 5.705847 5.385859
19.241286 6.190476 1.000000 5.689155 5.362946
19.251452 6.071429 1.000000 5.672933 5.340052
19.261618 6.214286 1.000000 5.657195 5.317179
19.271784 5.690476 1.000000 5.641952 5.294328
19.281949 5.500000 1.000000 5.627218 5.271502
19.292115 5.595238 1.000000 5.613001 5.248699
19.302281 5.761905 1.000000 5.599313 5.225923
19.312447 5.642857 1.000000 5.586162 5.203174
19.322613 6.166667 1.000000 5.573557 5.180455
19.332779 5.119048 1.000000 5.561504 5.157767
19.342945 5.976190 1.000000 5.550012 5.135111
19.353110 5.357143 1.000000 5.539084 5.112491
19.363276 5.357143 1.000000 5.528725 5.089904
19.373442 5.666667 1.000000 5.518939 5.067354
19.383608 5.452381 1.000000 5.509733 5.044842
19.393774 6.166667 1.000000 5.501099 5.022370
19.403940 5.761905 1.000000 5.493032 4.999939
19.414105 6.000000 1.000000 5.485528 4.977553
19.424271 5.809524 1.000000 5.478580 4.955210
19.434437 5.697674 1.000000 5.472180 4.932911
19.444603 6.142857 1.000000 5.466316 4.910660
19.454769 5.928571 1.000000 5.460977 4.888458
19.464935 5.928571 1.000000 5.456147 4.866306
19.475101 6.261905 1.000000 5.451810 4.844205
19.485266 6.047619 1.000000 5.447945 4.822160
19.495432 6.139535 1.000000 5.444530 4.800167
19.505598 6.166667 1.000000 5.441539 4.778230
19.515764 6.119048 1.000000 5.438947 4.756351
19.525930 6.047619 1.000000 5.436722 4.734531
19.536096 6.238095 1.000000 5.434832 4.712772
19.546262 5.976190 1.000000 5.433241 4.691075
19.556427 6.238095 1.000000 5.431912 4.669443
19.566593 5.928571 1.000000 5.430803 4.647874
19.576759 6.619048 1.000000 5.429870 4.626372
19.586925 6.285714 1.000000 5.429068 4.604938
19.597091 6.428571 1.000000 5.428348 4.583574
19.607257 6.666667 1.000000 5.427658 4.562280
19.617422 5.857143 1.000000 5.426946 4.541061
19.627588 6.333333 1.000000 5.426156 4.519914
19.637754 6.309524 1.000000 5.425228 4.498843
19.647920 6.357143 1.000000 5.424105 4.477848
19.658086 5.976190 1.000000 5.422723 4.456931
19.668252 6.119048 1.000000 5.421020 4.436095
19.678418 6.071429 1.000000 5.418931 4.415340
19.688583 6.380952 1.000000 5.416392 4.394669
19.698749 5.785714 1.000000 5.413334 4.374081
19.708915 5.952381 1.000000 5.409693 4.353578
19.719081 5.738095 1.000000 5.405400 4.333163
19.729247 6.690476 1.000000 5.400389 4.312836
19.739413 6.190476 1.000000 5.394593 4.292599
19.749578 6.238095 1.000000 5.387948 4.272455
19.759744 5.857143 1.000000 5.380390 4.252403
19.769910 6.238095 1.000000 5.371855 4.232445
19.780076 6.071429 1.000000 5.362286 4.212582
19.790242 5.214286 1.000000 5.351626 4.192817
19.800408 5.809524 1.000000 5.339820 4.173150
19.810574 5.767442 1.000000 5.326821 4.153583
19.820739 5.023810 1.000000 5.312586 4.134120
19.830905 5.714286 1.000000 5.297071 4.114757
19.841071 5.333333 1.000000 5.280246 4.095499
19.851237 5.000000 1.000000 5.262082 4.076346
19.861403 5.380952 1.000000 5.242559 4.057300
19.871569 5.071429 1.000000 5.221664 4.038363
19.881734 4.928571 1.000000 5.199391 4.019537
19.891900 5.476190 1.000000 5.175740 4.000820
19.902066 4.809524 1.000000 5.150723 3.982216
19.912232 5.139535 1.000000 5.124358 3.963726
19.922398 4.761905 1.000000 5.096674 3.945351
19.932564 5.000000 1.000000 5.067705 3.927092
19.942730 4.952381 1.000000 5.037496 3.908951
19.952895 5.404762 1.000000 5.006100 3.890931
19.963061 5.190476 1.000000 4.973571 3.873029
19.973227 5.452381 1.000000 4.939978 3.855250
19.983393 4.738095 1.000000 4.905390 3.837593
19.993559 5.619048 1.000000 4.869886 3.820061
20.003725 5.523810 1.000000 4.833546 3.802654
20.013890 5.285714 1.000000 4.796458 3.785376
20.024056 5.047619 1.000000 4.758702 3.768224
20.034222 5.119048 1.000000 4.720370 3.751201
20.044388 4.357143 1.000000 4.681551 3.734310
20.054554 5.190476 1.000000 4.642336 3.717550
20.064720 5.142857 1.000000 4.602812 3.700923
20.074886 4.476190 1.000000 4.563068 3.684430
20.085051 4.738095 1.000000 4.523191 3.668075
20.095217 4.642857 1.000000 4.483257 3.651855
20.105383 5.047619 1.000000 4.443350 3.635772
20.115549 4.372093 1.000000 4.403545 3.619828
20.125715 4.642857 1.000000 4.363916 3.604025
20.135881 4.953488 1.000000 4.324531 3.588363
20.146046 4.595238 1.000000 4.285459 3.572845
20.156212 4.904762 1.000000 4.246753 3.557469
20.166378 4.547619 1.000000 4.208474 3.542238
20.176544 3.738095 1.000000 4.170674 3.527152
20.186710 4.404762 1.000000 4.133402 3.512213
20.196876 4.238095 1.000000 4.096702 3.497422
20.207042 4.357143 1.000000 4.060613 3.482781
20.217207 4.325581 1.000000 4.025177 3.468290
20.227373 3.880952 1.000000 3.990418 3.453950
20.237539 4.119048 1.000000 3.956368 3.439761
20.247705 4.261905 1.000000 3.923052 3.425725
20.257871 4.357143 1.000000 3.890492 3.411844
20.268037 4.214286 1.000000 3.858705 3.398117
20.278203 4.285714 1.000000 3.827706 3.384547
20.288368 4.071429 1.000000 3.797510 3.371134
20.298534 3.976190 1.000000 3.768118 3.357878
20.308700 4.380952 1.000000 3.739540 3.344781
20.318866 4.285714 1.000000 3.711777 3.331844
20.329032 3.452381 1.000000 3.684831 3.319067
20.339198 4.285714 1.000000 3.658699 3.306451
20.349363 4.333333 1.000000 3.633378 3.293999
20.359529 3.880952 1.000000 3.608858 3.281709
20.369695 3.976190 1.000000 3.585131 3.269583
20.379861 3.744186 1.000000 3.562189 3.257621
20.390027 3.976190 1.000000 3.540018 3.245825
20.400193 3.809524 1.000000 3.518606 3.234194
20.410359 3.619048 1.000000 3.497937 3.222731
20.420524 4.166667 1.000000 3.477998 3.211437
20.430690 3.785714 1.000000 3.458767 3.200309
20.440856 3.523810 1.000000 3.440229 3.189351
20.451022 3.833333 1.000000 3.422365 3.178563
20.461188 3.880952 1.000000 3.405157 3.167944
20.471354 3.928571 1.000000 3.388584 3.157497
20.481519 3.738095 1.000000 3.372629 3.147222
20.491685 3.428571 1.000000 3.357269 3.137118
20.501851 3.333333 1.000000 3.342484 3.127187
20.512017 3.476190 1.000000 3.328254 3.117430
20.522183 4.333333 1.000000 3.314560 3.107846
20.532349 4.095238 1.000000 3.301382 3.098436
20.542515 3.404762 1.000000 3.288699 3.089200
20.552680 3.785714 1.000000 3.276495 3.080141
20.562846 3.500000 1.000000 3.264746 3.071257
20.573012 3.785714 1.000000 3.253436 3.062548
20.583178 3.857143 1.000000 3.242547 3.054016
20.593344 3.071429 1.000000 3.232061 3.045661
20.603510 3.833333 1.000000 3.221961 3.037482
20.613675 3.857143 1.000000 3.212232 3.029482
20.623841 3.285714 1.000000 3.202854 3.021658
20.634007 3.690476 1.000000 3.193815 3.014013
20.644173 3.642857 1.000000 3.185099 3.006545
20.654339 3.380952 1.000000 3.176692 2.999256
20.664505 3.452381 1.000000 3.168581 2.992145
20.674671 3.619048 1.000000 3.160752 2.985213
20.684836 3.404762 1.000000 3.153195 2.978461
20.695002 3.571429 1.000000 3.145895 2.971886
20.705168 3.547619 1.000000 3.138842 2.965491
20.715334 3.309524 1.000000 3.132027 2.959275
20.725500 3.190476 1.000000 3.125438 2.953237
20.735666 3.285714 1.000000 3.119067 2.947379
20.745831 3.720930 1.000000 3.112906 2.941700
20.755997 3.809524 1.000000 3.106944 2.936200
20.766163 3.309524 1.000000 3.101175 2.930878
20.776329 3.285714 1.000000 3.095592 2.925736
20.786495 2.880952 1.000000 3.090189 2.920771
20.796661 3.261905 1.000000 3.084958 2.915986
20.806827 3.619048 1.000000 3.079896 2.911378
20.816992 3.214286 1.000000 3.074996 2.906948
20.827158 3.690476 1.000000 3.070255 2.902696
20.837324 3.372093 1.000000 3.065668 2.898622
20.847490 3.428571 1.000000 3.061232 2.894724
20.857656 3.119048 1.000000 3.056945 2.891003
20.867822 3.523810 1.000000 3.052804 2.887458
20.877987 3.380952 1.000000 3.048808 2.884089
20.888153 3.071429 1.000000 3.044956 2.880895
20.898319 3.333333 1.000000 3.041246 2.877876
20.908485 3.380952 1.000000 3.037679 2.875031
20.918651 2.880952 1.000000 3.034254 2.872360
20.928817 3.380952 1.000000 3.030973 2.869862
20.938983 3.214286 1.000000 3.027837 2.867537
20.949148 3.071429 1.000000 3.024847 2.865383
20.959314 3.261905 1.000000 3.022005 2.863400
20.969480 3.476190 1.000000 3.019314 2.861588
20.979646 3.500000 1.000000 3.016777 2.859945
20.989812 3.500000 1.000000 3.014395 2.858471
20.999978 3.619048 1.000000 3.012172 2.857165
21.010144 3.000000 1.000000 3.010112 2.856026
21.020309 3.190476 1.000000 3.008218 2.855052
21.030475 3.404762 1.000000 3.006493 2.854244
21.040641 2.809524 1.000000 3.004941 2.853600
21.050807 3.000000 1.000000 3.003565 2.853119
21.060973 3.452381 1.000000 3.002369 2.852800
21.071139 3.666667 1.000000 3.001356 2.852641
21.081304 2.785714 1.000000 3.000529 2.852642
21.091470 3.261905 1.000000 2.999893 2.852802
21.101636 3.166667 1.000000 2.999450 2.853118
21.111802 3.095238 1.000000 2.999203 2.853591
21.121968 3.904762 1.000000 2.999154 2.854218
21.132134 3.214286 1.000000 2.999308 2.854998
21.142300 3.547619 1.000000 2.999665 2.855929
21.152465 3.547619 1.000000 3.000230 2.857011
21.162631 3.166667 1.000000 3.001002 2.858242
21.172797 3.142857 1.000000 3.001985 2.859620
21.182963 2.785714 1.000000 3.003181 2.861143
21.193129 3.214286 1.000000 3.004589 2.862810
21.203295 3.214286 1.000000 3.006212 2.864620
21.213460 2.880952 1.000000 3.008051 2.866570
21.223626 3.309524 1.000000 3.010105 2.868658
21.233792 2.976190 1.000000 3.012376 2.870884
21.243958 3.071429 1.000000 3.014862 2.873245
21.254124 3.302326 1.000000 3.017565 2.875739
21.264290 3.162791 1.000000 3.020482 2.878363
21.274456 2.952381 1.000000 3.023614 2.881117
21.284621 3.357143 1.000000 3.026957 2.883998
21.294787 3.071429 1.000000 3.030512 2.887004
21.304953 3.190476 1.000000 3.034275 2.890133
21.315119 3.142857 1.000000 3.038245 2.893382
21.325285 3.190476 1.000000 3.042418 2.896750
21.335451 3.209302 1.000000 3.046791 2.900234
21.345616 2.880952 1.000000 3.051360 2.903830
21.355782 2.761905 1.000000 3.056122 2.907539
21.365948 3.190476 1.000000 3.061072 2.911356
21.376114 3.023810 1.000000 3.066205 2.915279
21.386280 3.428571 1.000000 3.071517 2.919306
21.396446 3.500000 1.000000 3.077001 2.923434
21.406612 3.380952 1.000000 3.082652 2.927660
21.416777 2.666667 1.000000 3.088463 2.931982
21.426943 3.119048 1.000000 3.094429 2.936396
21.437109 3.261905 1.000000 3.100541 2.940900
21.447275 3.119048 1.000000 3.106793 2.945492
21.457441 3.404762 1.000000 3.113177 2.950167
21.467607 3.071429 1.000000 3.119685 2.954924
21.477772 3.666667 1.000000 3.126308 2.959758
21.487938 3.404762 1.000000 3.133039 2.964667
21.498104 3.404762 1.000000 3.139869 2.969648
21.508270 2.976190 1.000000 3.146787 2.974697
21.518436 3.071429 1.000000 3.153785 2.979811
21.528602 3.238095 1.000000 3.160853 2.984987
21.538768 3.190476 1.000000 3.167980 2.990221
21.548933 2.761905 1.000000 3.175157 2.995509
21.559099 3.547619 1.000000 3.182374 3.000849
21.569265 3.285714 1.000000 3.189620 3.006237
21.579431 3.142857 1.000000 3.196884 3.011668
21.589597 3.119048 1.000000 3.204155 3.017140
21.599763 3.142857 1.000000 3.211422 3.022648
21.609929 2.809524 1.000000 3.218674 3.028188
21.620094 3.166667 1.000000 3.225900 3.033756
21.630260 2.928571 1.000000 3.233089 3.039350
21.640426 3.465116 1.000000 3.240229 3.044964
21.650592 2.690476 1.000000 3.247309 3.050594
21.660758 2.785714 1.000000 3.254318 3.056237
21.670924 2.928571 1.000000 3.261246 3.061887
21.681089 3.190476 1.000000 3.268079 3.067540
21.691255 3.023810 1.000000 3.274809 3.073193
21.701421 2.833333 1.000000 3.281425 3.078841
21.711587 2.928571 1.000000 3.287917 3.084478
21.721753 2.928571 1.000000 3.294273 3.090102
21.731919 2.904762 1.000000 3.300486 3.095706
21.742085 2.813953 1.000000 3.306545 3.101286
21.752250 3.166667 1.000000 3.312441 3.106837
21.762416 3.238095 1.000000 3.318167 3.112355
21.772582 2.809524 1.000000 3.323715 3.117834
21.782748 3.452381 1.000000 3.329077 3.123270
21.792914 3.000000 1.000000 3.334247 3.128657
21.803080 3.619048 1.000000 3.339219 3.133990
21.813245 2.785714 1.000000 3.343988 3.139263
21.823411 3.095238 1.000000 3.348548 3.144473
21.833577 2.952381 1.000000 3.352897 3.149612
21.843743 2.904762 1.000000 3.357031 3.154676
21.853909 3.000000 1.000000 3.360948 3.159659
21.864075 3.214286 1.000000 3.364645 3.164556
21.874241 2.690476 1.000000 3.368121 3.169360
21.884406 3.285714 1.000000 3.371376 3.174065
21.894572 2.880952 1.000000 3.374411 3.178667
21.904738 2.904762 1.000000 3.377224 3.183159
21.914904 2.952381 1.000000 3.379818 3.187535
21.925070 3.142857 1.000000 3.382194 3.191789
21.935236 2.488372 1.000000 3.384353 3.195915
21.945401 2.642857 1.000000 3.386296 3.199905
21.955567 3.380952 1.000000 3.388028 3.203755
21.965733 2.333333 1.000000 3.389548 3.207458
21.975899 2.790698 1.000000 3.390860 3.211006
21.986065 2.738095 1.000000 3.391965 3.214394
21.996231 2.309524 1.000000 3.392865 3.217615
22.006397 2.642857 1.000000 3.393562 3.220662
22.016562 2.738095 1.000000 3.394058 3.223527
22.026728 2.930233 1.000000 3.394354 3.226205
22.036894 2.928571 1.000000 3.394450 3.228688
22.047060 2.452381 1.000000 3.394348 3.230969
22.057226 2.785714 1.000000 3.394047 3.233040
22.067392 2.214286 1.000000 3.393547 3.234895
22.077557 2.523810 1.000000 3.392847 3.236526
22.087723 2.809524 1.000000 3.391946 3.237925
22.097889 3.095238 1.000000 3.390843 3.239086
22.108055 2.785714 1.000000 3.389534 3.239999
22.118221 2.738095 1.000000 3.388018 3.240658
22.128387 3.095238 1.000000 3.386292 3.241054
22.138553 2.976190 1.000000 3.384351 3.241180
22.148718 3.095238 1.000000 3.382191 3.241028
22.158884 2.523810 1.000000 3.379808 3.240589
22.169050 2.714286 1.000000 3.377196 3.239855
22.179216 3.071429 1.000000 3.374350 3.238818
22.189382 2.928571 1.000000 3.371263 3.237470
22.199548 2.428571 1.000000 3.367929 3.235801
22.209713 2.666667 1.000000 3.364341 3.233804
22.219879 2.976744 1.000000 3.360490 3.231468
22.230045 2.785714 1.000000 3.356369 3.228787
22.240211 2.642857 1.000000 3.351969 3.225750
22.250377 2.857143 1.000000 3.347280 3.222349
22.260543 2.547619 1.000000 3.342294 3.218575
22.270709 2.785714 1.000000 3.337000 3.214417
22.280874 2.523810 1.000000 3.331389 3.209869
22.291040 2.928571 1.000000 3.325449 3.204918
22.301206 2.857143 1.000000 3.319169 3.199556
22.311372 2.190476 1.000000 3.312538 3.193774
22.321538 3.190476 1.000000 3.305544 3.187561
22.331704 2.809524 1.000000 3.298175 3.180907
22.341870 2.476190 1.000000 3.290417 3.173804
22.352035 2.571429 1.000000 3.282261 3.166240
22.362201 3.285714 1.000000 3.273690 3.158206
22.372367 2.714286 1.000000 3.264692 3.149690
22.382533 2.547619 1.000000 3.255253 3.140684
22.392699 2.571429 1.000000 3.245360 3.131175
22.402865 2.476190 1.000000 3.234999 3.121154
22.413030 3.071429 1.000000 3.224157 3.110611
22.423196 2.238095 1.000000 3.212816 3.099532
22.433362 3.095238 1.000000 3.200963 3.087909
22.443528 2.809524 1.000000 3.188584 3.075729
22.453694 2.785714 1.000000 3.175664 3.062983
22.463860 2.690476 1.000000 3.162186 3.049657
22.474026 2.666667 1.000000 3.148137 3.035741
22.484191 2.880952 1.000000 3.133502 3.021226
22.494357 2.785714 1.000000 3.118263 3.006095
22.504523 2.357143 1.000000 3.102406 2.990339
22.514689 2.785714 1.000000 3.085914 2.973947
22.524855 2.547619 1.000000 3.068773 2.956905
22.535021 2.976190 1.000000 3.050967 2.939202
22.545186 2.547619 1.000000 3.032481 2.920828
22.555352 2.428571 1.000000 3.013296 2.901765
22.565518 2.428571 1.000000 2.993399 2.882005
22.575684 2.642857 1.000000 2.972772 2.861533
22.585850 2.325581 1.000000 2.951401 2.840338
22.596016 2.761905 1.000000 2.929269 2.818405
22.606182 2.642857 1.000000 2.906361 2.795724
22.616347 2.952381 1.000000 2.882663 2.772281
22.626513 2.571429 1.000000 2.858155 2.748060
22.636679 2.285714 1.000000 2.832822 2.723050
22.646845 2.309524 1.000000 2.806651 2.697236
22.657011 2.333333 1.000000 2.779624 2.670606
22.667177 2.418605 1.000000 2.751727 2.643145
22.677342 2.904762 1.000000 2.722947 2.614843
22.687508 2.452381 1.000000 2.693263 2.585679
22.697674 2.952381 1.000000 2.662663 2.555642
22.707840 2.571429 1.000000 2.631131 2.524719
22.718006 2.690476 1.000000 2.598653 2.492894
22.728172 2.928571 1.000000 2.565214 2.460153
22.738338 2.690476 1.000000 2.530798 2.426481
22.748503 2.476190 1.000000 2.495396 2.391866
22.758669 2.642857 1.000000 2.458986 2.356288
22.768835 2.619048 1.000000 2.421557 2.319733
22.779001 3.000000 1.000000 2.383094 2.282188
22.789167 2.833333 1.000000 2.343583 2.243635
22.799333 3.119048 1.000000 2.303011 2.204061
22.809498 2.476190 1.000000 2.261367 2.163453
22.819664 2.500000 1.000000 2.218629 2.121787
22.829830 2.857143 1.000000 2.174788 2.079051
22.839996 2.595238 1.000000 2.129829 2.035229
22.850162 2.595238 1.000000 2.083738 1.990305
22.860328 2.833333 1.000000 2.036501 1.944262
22.870494 2.928571 1.000000 1.988105 1.897084
22.880659 2.761905 1.000000 1.938539 1.848759
22.890825 2.928571 1.000000 1.887779 1.799260
22.900991 2.547619 1.000000 1.835817 1.748576
22.911157 2.142857 1.000000 1.782636 1.696688
22.921323 3.285714 1.000000 1.728222 1.643579
22.931489 2.547619 1.000000 1.672561 1.589233
22.941654 2.738095 1.000000 1.615641 1.533637
22.951820 2.785714 1.000000 1.557437 1.476762
22.961986 2.976190 1.000000 1.497938 1.418595
22.972152 2.547619 1.000000 1.437128 1.359119
22.982318 2.690476 1.000000 1.374991 1.298315
22.992484 2.523810 1.000000 1.311511 1.236165
23.002650 2.785714 1.000000 1.246669 1.172650
#######	End powder diffraction data	#######
####################################################################### 
# 
# This file contains crystal structure data downloaded from the 
# Cambridge Structural Database (CSD) hosted by the Cambridge 
# Crystallographic Data Centre (CCDC).
# 
# Full information about CCDC data access policies and citation 
# guidelines are available at http://www.ccdc.cam.ac.uk/access/V1 
# 
# Audit and citation data items may have been added by the CCDC. 
# Please retain this information to preserve the provenance of 
# this file and to allow appropriate attribution of the data. 
# 
#######################################################################

data_K2Se2C2_supercell
_database_code_depnum_ccdc_archive 'CCDC 2529946'
loop_
_audit_author_name
_audit_author_address
'Mattick Tim'
;University of Cologne, Department of Chemistry and Biochemistry
Germany
;
_audit_update_record             
;
2026-02-09 deposited with the CCDC.	2026-04-24 downloaded from the CCDC.
;
# start Validation Reply Form
_vrf_SYMMS02_K2Se2C2_supercell   
;
PROBLEM: The unit-cell lengths a and b should not be equal for a
RESPONSE: This is a combined Rietveld/pdf/DFT analysis within a 4x4x4 supercell with triclinic symmetry, but a pseudo-cubic metric.
;
# Added during the CSD deposition process: Monday 09 February 2026 01:20 PM
# end Validation Reply Form

_pd_block_id                     0

loop_
_publ_author_phone
''
''
_chemical_formula_sum            'K2 Se2 C2'
_chemical_formula_moiety         'K2 Se2 C2'
_chemical_formula_weight         260.1380
_cell_length_a                   16.926(4)
_cell_length_b                   16.926(4)
_cell_length_c                   16.926(4)
_cell_angle_alpha                90
_cell_angle_beta                 90
_cell_angle_gamma                90
_cell_volume                     4849(3)
_cell_formula_units_Z            32
_exptl_crystal_density_diffrn    2.8509(18)
_exptl_absorpt_coefficient_mu    5.029(3)
_diffrn_radiation_wavelength     0.496000000
_cell_measurement_theta_min      1.4987945
_cell_measurement_theta_max      11.501988
_cell_measurement_temperature    295(2)
_symmetry_cell_setting           triclinic
_space_group_IT_number           1
_space_group_name_H-M_alt        'P 1'
_space_group_name_Hall           'P 1'
_exptl_crystal_colour            brown
_exptl_crystal_description       powder
loop_
_space_group_symop_id
_space_group_symop_operation_xyz
1 'x, y, z '
loop_
_atom_site_label
_atom_site_type_symbol
_atom_site_site_symmetry_multiplicity
_atom_site_fract_x
_atom_site_fract_y
_atom_site_fract_z
_atom_site_occupancy
_atom_site_B_iso_or_equiv
K1 K 1 0 0 0 1 4.800399
K2 K 1 0 0 0.25 1 4.800399
K3 K 1 0 0 0.5 1 4.800399
K4 K 1 0 0 0.75 1 4.800399
K5 K 1 0 0.25 0 1 4.800399
K6 K 1 0 0.25 0.25 1 4.800399
K7 K 1 0 0.25 0.5 1 4.800399
K8 K 1 0 0.25 0.75 1 4.800399
K9 K 1 0 0.5 0 1 4.800399
K10 K 1 0 0.5 0.25 1 4.800399
K11 K 1 0 0.5 0.5 1 4.800399
K12 K 1 0 0.5 0.75 1 4.800399
K13 K 1 0 0.75 0 1 4.800399
K14 K 1 0 0.75 0.25 1 4.800399
K15 K 1 0 0.75 0.5 1 4.800399
K16 K 1 0 0.75 0.75 1 4.800399
K17 K 1 0.25 0 0 1 4.800399
K18 K 1 0.25 0 0.25 1 4.800399
K19 K 1 0.25 0 0.5 1 4.800399
K20 K 1 0.25 0 0.75 1 4.800399
K21 K 1 0.25 0.25 0 1 4.800399
K22 K 1 0.25 0.25 0.25 1 4.800399
K23 K 1 0.25 0.25 0.5 1 4.800399
K24 K 1 0.25 0.25 0.75 1 4.800399
K25 K 1 0.25 0.5 0 1 4.800399
K26 K 1 0.25 0.5 0.25 1 4.800399
K27 K 1 0.25 0.5 0.5 1 4.800399
K28 K 1 0.25 0.5 0.75 1 4.800399
K29 K 1 0.25 0.75 0 1 4.800399
K30 K 1 0.25 0.75 0.25 1 4.800399
K31 K 1 0.25 0.75 0.5 1 4.800399
K32 K 1 0.25 0.75 0.75 1 4.800399
K33 K 1 0.5 0 0 1 4.800399
K34 K 1 0.5 0 0.25 1 4.800399
K35 K 1 0.5 0 0.5 1 4.800399
K36 K 1 0.5 0 0.75 1 4.800399
K37 K 1 0.5 0.25 0 1 4.800399
K38 K 1 0.5 0.25 0.25 1 4.800399
K39 K 1 0.5 0.25 0.5 1 4.800399
K40 K 1 0.5 0.25 0.75 1 4.800399
K41 K 1 0.5 0.5 0 1 4.800399
K42 K 1 0.5 0.5 0.25 1 4.800399
K43 K 1 0.5 0.5 0.5 1 4.800399
K44 K 1 0.5 0.5 0.75 1 4.800399
K45 K 1 0.5 0.75 0 1 4.800399
K46 K 1 0.5 0.75 0.25 1 4.800399
K47 K 1 0.5 0.75 0.5 1 4.800399
K48 K 1 0.5 0.75 0.75 1 4.800399
K49 K 1 0.75 0 0 1 4.800399
K50 K 1 0.75 0 0.25 1 4.800399
K51 K 1 0.75 0 0.5 1 4.800399
K52 K 1 0.75 0 0.75 1 4.800399
K53 K 1 0.75 0.25 0 1 4.800399
K54 K 1 0.75 0.25 0.25 1 4.800399
K55 K 1 0.75 0.25 0.5 1 4.800399
K56 K 1 0.75 0.25 0.75 1 4.800399
K57 K 1 0.75 0.5 0 1 4.800399
K58 K 1 0.75 0.5 0.25 1 4.800399
K59 K 1 0.75 0.5 0.5 1 4.800399
K60 K 1 0.75 0.5 0.75 1 4.800399
K61 K 1 0.75 0.75 0 1 4.800399
K62 K 1 0.75 0.75 0.25 1 4.800399
K63 K 1 0.75 0.75 0.5 1 4.800399
K64 K 1 0.75 0.75 0.75 1 4.800399
Se1 Se 1 0.107149(2) 0.125 0.125 1 4.42949
C1 C 1 0.214091(2) 0.125 0.125 1 4.128406
Se17 Se 1 0.392851(2) 0.125 0.125 1 4.42949
C17 C 1 0.285909(2) 0.125 0.125 1 4.128406
Se2 Se 1 0.107149(2) 0.125 0.375 1 4.42949
C2 C 1 0.214091(2) 0.125 0.375 1 4.128406
Se18 Se 1 0.392851(2) 0.125 0.375 1 4.42949
C18 C 1 0.285909(2) 0.125 0.375 1 4.128406
Se3 Se 1 0.142851(2) 0.125 0.625 1 4.42949
C3 C 1 0.035909(2) 0.125 0.625 1 4.128406
Se51 Se 1 0.857149(2) 0.125 0.625 1 4.42949
C51 C 1 0.964091(2) 0.125 0.625 1 4.128406
Se4 Se 1 0.125 0.107149(2) 0.875 1 4.42949
C4 C 1 0.125 0.214091(2) 0.875 1 4.128406
Se8 Se 1 0.125 0.392851(2) 0.875 1 4.42949
C8 C 1 0.125 0.285909(2) 0.875 1 4.128406
Se5 Se 1 0.125 0.375 0.107149(2) 1 4.42949
C5 C 1 0.125 0.375 0.214091(2) 1 4.128406
Se6 Se 1 0.125 0.375 0.392851(2) 1 4.42949
C6 C 1 0.125 0.375 0.285909(2) 1 4.128406
Se7 Se 1 0.142851(2) 0.375 0.625 1 4.42949
C7 C 1 0.035909(2) 0.375 0.625 1 4.128406
Se55 Se 1 0.857149(2) 0.375 0.625 1 4.42949
C55 C 1 0.964091(2) 0.375 0.625 1 4.128406
Se9 Se 1 0.125 0.625 0.107149(2) 1 4.42949
C9 C 1 0.125 0.625 0.214091(2) 1 4.128406
Se10 Se 1 0.125 0.625 0.392851(2) 1 4.42949
C10 C 1 0.125 0.625 0.285909(2) 1 4.128406
Se11 Se 1 0.107149(2) 0.625 0.625 1 4.42949
C11 C 1 0.214091(2) 0.625 0.625 1 4.128406
Se27 Se 1 0.392851(2) 0.625 0.625 1 4.42949
C27 C 1 0.285909(2) 0.625 0.625 1 4.128406
Se12 Se 1 0.107149(2) 0.625 0.875 1 4.42949
C12 C 1 0.214091(2) 0.625 0.875 1 4.128406
Se28 Se 1 0.392851(2) 0.625 0.875 1 4.42949
C28 C 1 0.285909(2) 0.625 0.875 1 4.128406
Se13 Se 1 0.107149(2) 0.875 0.125 1 4.42949
C13 C 1 0.214091(2) 0.875 0.125 1 4.128406
Se29 Se 1 0.392851(2) 0.875 0.125 1 4.42949
C29 C 1 0.285909(2) 0.875 0.125 1 4.128406
Se14 Se 1 0.125 0.875 0.357149(2) 1 4.42949
C14 C 1 0.125 0.875 0.464091(2) 1 4.128406
Se15 Se 1 0.125 0.875 0.642851(2) 1 4.42949
C15 C 1 0.125 0.875 0.535909(2) 1 4.128406
Se16 Se 1 0.142851(2) 0.875 0.875 1 4.42949
C16 C 1 0.035909(2) 0.875 0.875 1 4.128406
Se64 Se 1 0.857149(2) 0.875 0.875 1 4.42949
C64 C 1 0.964091(2) 0.875 0.875 1 4.128406
Se19 Se 1 0.375 0.125 0.607149(2) 1 4.42949
C19 C 1 0.375 0.125 0.714091(2) 1 4.128406
Se20 Se 1 0.375 0.125 0.892851(2) 1 4.42949
C20 C 1 0.375 0.125 0.785909(2) 1 4.128406
Se21 Se 1 0.375 0.375 0.107149(2) 1 4.42949
C21 C 1 0.375 0.375 0.214091(2) 1 4.128406
Se22 Se 1 0.375 0.375 0.392851(2) 1 4.42949
C22 C 1 0.375 0.375 0.285909(2) 1 4.128406
Se23 Se 1 0.357149(2) 0.375 0.625 1 4.42949
C23 C 1 0.464091(2) 0.375 0.625 1 4.128406
Se39 Se 1 0.642851(2) 0.375 0.625 1 4.42949
C39 C 1 0.535909(2) 0.375 0.625 1 4.128406
Se24 Se 1 0.357149(2) 0.375 0.875 1 4.42949
C24 C 1 0.464091(2) 0.375 0.875 1 4.128406
Se40 Se 1 0.642851(2) 0.375 0.875 1 4.42949
C40 C 1 0.535909(2) 0.375 0.875 1 4.128406
Se25 Se 1 0.375 0.625 0.107149(2) 1 4.42949
C25 C 1 0.375 0.625 0.214091(2) 1 4.128406
Se26 Se 1 0.375 0.625 0.392851(2) 1 4.42949
C26 C 1 0.375 0.625 0.285909(2) 1 4.128406
Se30 Se 1 0.375 0.875 0.357149(2) 1 4.42949
C30 C 1 0.375 0.875 0.464091(2) 1 4.128406
Se31 Se 1 0.375 0.875 0.642851(2) 1 4.42949
C31 C 1 0.375 0.875 0.535909(2) 1 4.128406
Se32 Se 1 0.357149(2) 0.875 0.875 1 4.42949
C32 C 1 0.464091(2) 0.875 0.875 1 4.128406
Se48 Se 1 0.642851(2) 0.875 0.875 1 4.42949
C48 C 1 0.535909(2) 0.875 0.875 1 4.128406
Se33 Se 1 0.607149(2) 0.125 0.125 1 4.42949
C33 C 1 0.714091(2) 0.125 0.125 1 4.128406
Se49 Se 1 0.892851(2) 0.125 0.125 1 4.42949
C49 C 1 0.785909(2) 0.125 0.125 1 4.128406
Se34 Se 1 0.625 0.107149(2) 0.375 1 4.42949
C34 C 1 0.625 0.214091(2) 0.375 1 4.128406
Se38 Se 1 0.625 0.392851(2) 0.375 1 4.42949
C38 C 1 0.625 0.285909(2) 0.375 1 4.128406
Se35 Se 1 0.625 0.125 0.607149(2) 1 4.42949
C35 C 1 0.625 0.125 0.714091(2) 1 4.128406
Se36 Se 1 0.625 0.125 0.892851(2) 1 4.42949
C36 C 1 0.625 0.125 0.785909(2) 1 4.128406
Se37 Se 1 0.607149(2) 0.375 0.125 1 4.42949
C37 C 1 0.714091(2) 0.375 0.125 1 4.128406
Se53 Se 1 0.892851(2) 0.375 0.125 1 4.42949
C53 C 1 0.785909(2) 0.375 0.125 1 4.128406
Se41 Se 1 0.625 0.625 0.142851(2) 1 4.42949
C41 C 1 0.625 0.625 0.035909(2) 1 4.128406
Se44 Se 1 0.625 0.625 0.857149(2) 1 4.42949
C44 C 1 0.625 0.625 0.964091(2) 1 4.128406
Se42 Se 1 0.625 0.625 0.357149(2) 1 4.42949
C42 C 1 0.625 0.625 0.464091(2) 1 4.128406
Se43 Se 1 0.625 0.625 0.642851(2) 1 4.42949
C43 C 1 0.625 0.625 0.535909(2) 1 4.128406
Se45 Se 1 0.607149(2) 0.875 0.125 1 4.42949
C45 C 1 0.714091(2) 0.875 0.125 1 4.128406
Se61 Se 1 0.892851(2) 0.875 0.125 1 4.42949
C61 C 1 0.785909(2) 0.875 0.125 1 4.128406
Se46 Se 1 0.607149(2) 0.875 0.375 1 4.42949
C46 C 1 0.714091(2) 0.875 0.375 1 4.128406
Se62 Se 1 0.892851(2) 0.875 0.375 1 4.42949
C62 C 1 0.785909(2) 0.875 0.375 1 4.128406
Se47 Se 1 0.607149(2) 0.875 0.625 1 4.42949
C47 C 1 0.714091(2) 0.875 0.625 1 4.128406
Se63 Se 1 0.892851(2) 0.875 0.625 1 4.42949
C63 C 1 0.785909(2) 0.875 0.625 1 4.128406
Se50 Se 1 0.875 0.107149(2) 0.375 1 4.42949
C50 C 1 0.875 0.214091(2) 0.375 1 4.128406
Se54 Se 1 0.875 0.392851(2) 0.375 1 4.42949
C54 C 1 0.875 0.285909(2) 0.375 1 4.128406
Se52 Se 1 0.875 0.107149(2) 0.875 1 4.42949
C52 C 1 0.875 0.214091(2) 0.875 1 4.128406
Se56 Se 1 0.875 0.392851(2) 0.875 1 4.42949
C56 C 1 0.875 0.285909(2) 0.875 1 4.128406
Se57 Se 1 0.875 0.625 0.142851(2) 1 4.42949
C57 C 1 0.875 0.625 0.035909(2) 1 4.128406
Se60 Se 1 0.875 0.625 0.857149(2) 1 4.42949
C60 C 1 0.875 0.625 0.964091(2) 1 4.128406
Se58 Se 1 0.875 0.625 0.357149(2) 1 4.42949
C58 C 1 0.875 0.625 0.464091(2) 1 4.128406
Se59 Se 1 0.875 0.625 0.642851(2) 1 4.42949
C59 C 1 0.875 0.625 0.535909(2) 1 4.128406
loop_
_geom_bond_atom_site_label_1
_geom_bond_atom_site_label_2
_geom_bond_distance
_geom_bond_site_symmetry_1
_geom_bond_site_symmetry_2
K1 C16 3.0531(7) 1_555 1_544
K1 C64 3.0531(7) 1_555 1_444
K3 C14 3.0531(5) 1_555 1_545
K3 C15 3.0531(11) 1_555 1_545
K3 C51 3.053(2) 1_555 1_455
K3 C3 3.053(2) 1_555 1_555
K4 C64 3.053(3) 1_555 1_445
K4 C16 3.053(3) 1_555 1_545
K4 C51 3.053(2) 1_555 1_455
K4 C3 3.053(2) 1_555 1_555
K5 C56 3.0531(9) 1_555 1_454
K5 C4 3.0531(5) 1_555 1_554
K5 C8 3.0531(9) 1_555 1_554
K5 C52 3.0531(5) 1_555 1_454
K6 C50 3.0531(12) 1_555 1_455
K6 C54 3.0531(17) 1_555 1_455
K6 C5 3.0531(12) 1_555 1_555
K6 C6 3.0531(17) 1_555 1_555
K7 C54 3.0531(12) 1_555 1_455
K7 C51 3.0531(14) 1_555 1_455
K7 C3 3.0531(14) 1_555 1_555
K7 C50 3.0531(16) 1_555 1_455
K7 C55 3.053(3) 1_555 1_455
K8 C52 3.053(3) 1_555 1_455
K8 C56 3.053(3) 1_555 1_455
K8 C55 3.0531(14) 1_555 1_455
K8 C7 3.0531(14) 1_555 1_555
K8 C51 3.053(3) 1_555 1_455
K9 C57 3.053(2) 1_555 1_455
K9 C60 3.053(2) 1_555 1_454
K10 C5 3.0531(16) 1_555 1_555
K10 C6 3.0531(12) 1_555 1_555
K10 C9 3.053(2) 1_555 1_555
K11 C58 3.0531(18) 1_555 1_455
K11 C59 3.053(3) 1_555 1_455
K11 C55 3.0531(7) 1_555 1_455
K11 C7 3.0531(7) 1_555 1_555
K12 C55 3.053(4) 1_555 1_455
K13 C57 3.053(2) 1_555 1_455
K13 C64 3.053(3) 1_555 1_454
K13 C16 3.053(3) 1_555 1_554
K13 C60 3.053(2) 1_555 1_454
K14 C10 3.053(2) 1_555 1_555
K15 C59 3.0531(18) 1_555 1_455
K15 C58 3.053(3) 1_555 1_455
K16 C64 3.053(6) 1_555 1_455
K17 C13 3.0531(5) 1_555 1_545
K17 C29 3.0531(9) 1_555 1_545
K17 C1 3.0531(5) 1_555 1_555
K17 C17 3.0531(9) 1_555 1_555
K18 C1 3.0531(8) 1_555 1_555
K18 C17 3.0531(5) 1_555 1_555
K18 C29 3.0531(5) 1_555 1_545
K18 C13 3.0531(8) 1_555 1_545
K18 C2 3.0531(12) 1_555 1_555
K18 C18 3.0531(17) 1_555 1_555
K19 C30 3.0531(10) 1_555 1_545
K19 C31 3.0531(19) 1_555 1_545
K19 C18 3.0531(12) 1_555 1_555
K19 C2 3.0531(16) 1_555 1_555
K19 C15 3.0531(5) 1_555 1_545
K19 C14 3.0531(10) 1_555 1_545
K20 C19 3.0531(7) 1_555 1_555
K20 C20 3.053(2) 1_555 1_555
K21 C17 3.0531(5) 1_555 1_555
K21 C1 3.0531(8) 1_555 1_555
K21 C8 3.0531(5) 1_555 1_554
K21 C4 3.0531(8) 1_555 1_554
K22 C18 3.0531(9) 1_555 1_555
K22 C5 3.0531(5) 1_555 1_555
K22 C2 3.0531(5) 1_555 1_555
K22 C6 3.0531(9) 1_555 1_555
K22 C21 3.053(2) 1_555 1_555
K22 C17 3.0531(12) 1_555 1_555
K22 C1 3.0531(16) 1_555 1_555
K23 C18 3.053(2) 1_555 1_555
K24 C19 3.0531(6) 1_555 1_555
K24 C20 3.0531(13) 1_555 1_555
K24 C4 3.053(2) 1_555 1_555
K25 C28 3.053(3) 1_555 1_554
K25 C12 3.053(2) 1_555 1_554
K26 C10 3.0531(17) 1_555 1_555
K26 C9 3.0531(12) 1_555 1_555
K26 C21 3.0531(8) 1_555 1_555
K26 C22 3.0531(5) 1_555 1_555
K26 C6 3.053(2) 1_555 1_555
K28 C11 3.0531(8) 1_555 1_555
K28 C27 3.0531(5) 1_555 1_555
K29 C28 3.053(2) 1_555 1_554
K29 C12 3.053(3) 1_555 1_554
K30 C13 3.053(2) 1_555 1_555
K30 C25 3.0531(16) 1_555 1_555
K30 C26 3.0531(12) 1_555 1_555
K31 C14 3.0531(18) 1_555 1_555
K31 C27 3.0531(5) 1_555 1_555
K31 C11 3.0531(8) 1_555 1_555
K32 C28 3.0531(9) 1_555 1_555
K32 C12 3.0531(5) 1_555 1_555
K33 C48 3.0531(11) 1_555 1_544
K33 C32 3.0531(5) 1_555 1_544
K35 C31 3.0531(9) 1_555 1_545
K35 C30 3.0531(19) 1_555 1_545
K36 C48 3.053(4) 1_555 1_545
K36 C32 3.053(3) 1_555 1_545
K36 C20 3.0531(7) 1_555 1_555
K36 C19 3.053(2) 1_555 1_555
K36 C35 3.0531(15) 1_555 1_555
K37 C40 3.0531(19) 1_555 1_554
K37 C24 3.0531(10) 1_555 1_554
K38 C22 3.0531(5) 1_555 1_555
K38 C21 3.0531(8) 1_555 1_555
K39 C34 3.0531(5) 1_555 1_555
K39 C38 3.0531(9) 1_555 1_555
K40 C35 3.0531(7) 1_555 1_555
K40 C36 3.053(2) 1_555 1_555
K40 C39 3.0531(9) 1_555 1_555
K40 C23 3.0531(19) 1_555 1_555
K40 C20 3.0531(15) 1_555 1_555
K41 C40 3.0531(9) 1_555 1_554
K41 C44 3.053(4) 1_555 1_554
K41 C24 3.0531(19) 1_555 1_554
K42 C26 3.0531(9) 1_555 1_555
K42 C25 3.0531(5) 1_555 1_555
K43 C23 3.0531(5) 1_555 1_555
K43 C39 3.0531(11) 1_555 1_555
K44 C40 3.0531(19) 1_555 1_555
K44 C24 3.0531(10) 1_555 1_555
K45 C48 3.053(4) 1_555 1_554
K45 C41 3.0531(6) 1_555 1_555
K45 C32 3.053(3) 1_555 1_554
K45 C44 3.0531(6) 1_555 1_554
K47 C42 3.0531(10) 1_555 1_555
K47 C43 3.0531(5) 1_555 1_555
K47 C31 3.0531(19) 1_555 1_555
K47 C30 3.0531(10) 1_555 1_555
K49 C45 3.0531(6) 1_555 1_545
K49 C61 3.0531(13) 1_555 1_545
K49 C33 3.0531(6) 1_555 1_555
K49 C49 3.0531(13) 1_555 1_555
K50 C62 3.053(2) 1_555 1_545
K50 C46 3.0531(7) 1_555 1_545
K50 C61 3.0531(6) 1_555 1_545
K50 C49 3.0531(6) 1_555 1_555
K50 C33 3.0531(13) 1_555 1_555
K50 C45 3.0531(13) 1_555 1_545
K51 C63 3.053(3) 1_555 1_545
K51 C47 3.0531(15) 1_555 1_545
K51 C62 3.0531(7) 1_555 1_545
K51 C46 3.053(2) 1_555 1_545
K52 C63 3.0531(15) 1_555 1_545
K52 C36 3.0531(15) 1_555 1_555
K52 C47 3.053(3) 1_555 1_545
K53 C56 3.053(3) 1_555 1_554
K53 C52 3.053(3) 1_555 1_554
K53 C49 3.0531(6) 1_555 1_555
K53 C33 3.0531(13) 1_555 1_555
K53 C37 3.0531(7) 1_555 1_555
K53 C53 3.053(2) 1_555 1_555
K54 C37 3.0531(6) 1_555 1_555
K54 C53 3.0531(13) 1_555 1_555
K54 C38 3.0531(12) 1_555 1_555
K54 C34 3.0531(16) 1_555 1_555
K54 C49 3.0531(7) 1_555 1_555
K54 C33 3.053(2) 1_555 1_555
K55 C54 3.0531(17) 1_555 1_555
K55 C50 3.0531(12) 1_555 1_555
K56 C36 3.053(2) 1_555 1_555
K57 C41 3.0531(6) 1_555 1_555
K57 C53 3.0531(7) 1_555 1_555
K57 C37 3.053(2) 1_555 1_555
K57 C44 3.0531(6) 1_555 1_554
K57 C60 3.053(5) 1_555 1_554
K58 C53 3.0531(15) 1_555 1_555
K59 C42 3.0531(10) 1_555 1_555
K59 C43 3.0531(5) 1_555 1_555
K61 C57 3.0531(7) 1_555 1_555
K61 C60 3.0531(7) 1_555 1_554
K61 C45 3.053(2) 1_555 1_555
K61 C44 3.053(5) 1_555 1_554
K62 C45 3.0531(15) 1_555 1_555
K63 C62 3.053(2) 1_555 1_555
K63 C59 3.0531(11) 1_555 1_555
K63 C58 3.0531(5) 1_555 1_555
K63 C46 3.0531(7) 1_555 1_555
K64 C63 3.0531(13) 1_555 1_555
K64 C47 3.0531(6) 1_555 1_555
Se1 C1 1.8100(9) 1_555 1_555
Se1 C17 3.0256(11) 1_555 1_555
C1 C17 1.2156(3) 1_555 1_555
C1 Se1 1.8100(9) 1_555 1_555
C1 Se17 3.0256(16) 1_555 1_555
C1 K21 3.0531(8) 1_555 1_555
C1 K18 3.0531(8) 1_555 1_555
C1 K17 3.0531(5) 1_555 1_555
C1 K22 3.0531(16) 1_555 1_555
Se17 C1 3.0256(16) 1_555 1_555
C17 C1 1.2156(3) 1_555 1_555
C17 Se1 3.0256(11) 1_555 1_555
C17 K21 3.0531(5) 1_555 1_555
C17 K18 3.0531(5) 1_555 1_555
C17 K22 3.0531(12) 1_555 1_555
C17 K17 3.0531(9) 1_555 1_555
Se2 C2 1.8100(9) 1_555 1_555
Se2 C18 3.0256(11) 1_555 1_555
C2 C18 1.2156(3) 1_555 1_555
C2 Se2 1.8100(9) 1_555 1_555
C2 Se18 3.0256(16) 1_555 1_555
C2 K19 3.0531(16) 1_555 1_555
C2 K22 3.0531(5) 1_555 1_555
C2 K18 3.0531(12) 1_555 1_555
Se18 C2 3.0256(16) 1_555 1_555
C18 C2 1.2156(3) 1_555 1_555
C18 Se2 3.0256(11) 1_555 1_555
C18 K22 3.0531(9) 1_555 1_555
C18 K19 3.0531(12) 1_555 1_555
C18 K23 3.053(2) 1_555 1_555
C18 K18 3.0531(17) 1_555 1_555
Se3 C3 1.8100(5) 1_555 1_555
Se3 C51 3.0256(5) 1_555 1_455
C3 C51 1.2156(3) 1_555 1_455
C3 Se3 1.8100(5) 1_555 1_555
C3 Se51 3.0256(5) 1_555 1_455
C3 K7 3.0531(14) 1_555 1_555
C3 K4 3.053(2) 1_555 1_555
C3 K3 3.053(2) 1_555 1_555
Se51 C3 3.026(5) 1_555 1_655
C51 C3 1.2156(3) 1_555 1_655
C51 Se3 3.026(5) 1_555 1_655
C51 K7 3.0531(6) 1_555 1_655
C51 K4 3.053(3) 1_555 1_655
C51 K3 3.0531(13) 1_555 1_655
C51 K8 3.053(4) 1_555 1_655
Se4 C4 1.8100(9) 1_555 1_555
Se4 C8 3.0256(11) 1_555 1_555
C4 C8 1.2156(3) 1_555 1_555
C4 Se4 1.8100(9) 1_555 1_555
C4 Se8 3.0256(16) 1_555 1_555
C4 K5 3.053(3) 1_555 1_556
C4 K24 3.053(2) 1_555 1_555
C4 K21 3.053(4) 1_555 1_556
Se8 C4 3.0256(16) 1_555 1_555
C8 C4 1.2156(3) 1_555 1_555
C8 Se4 3.0256(11) 1_555 1_555
C8 K5 3.053(3) 1_555 1_556
C8 K21 3.053(4) 1_555 1_556
Se5 C5 1.8100(9) 1_555 1_555
Se5 C6 3.0256(11) 1_555 1_555
C5 C6 1.2156(3) 1_555 1_555
C5 Se5 1.8100(9) 1_555 1_555
C5 Se6 3.0256(16) 1_555 1_555
C5 K10 3.0531(16) 1_555 1_555
C5 K22 3.0531(5) 1_555 1_555
C5 K6 3.0531(12) 1_555 1_555
Se6 C5 3.0256(16) 1_555 1_555
C6 C5 1.2156(3) 1_555 1_555
C6 Se5 3.0256(11) 1_555 1_555
C6 K22 3.0531(9) 1_555 1_555
C6 K10 3.0531(12) 1_555 1_555
C6 K26 3.053(2) 1_555 1_555
C6 K6 3.0531(17) 1_555 1_555
Se7 C7 1.8100(5) 1_555 1_555
Se7 C55 3.0256(5) 1_555 1_455
C7 C55 1.2156(3) 1_555 1_455
C7 Se7 1.8100(5) 1_555 1_555
C7 Se55 3.0256(5) 1_555 1_455
C7 K11 3.0531(7) 1_555 1_555
C7 K8 3.0531(14) 1_555 1_555
Se55 C7 3.026(5) 1_555 1_655
C55 C7 1.2156(3) 1_555 1_655
C55 Se7 3.026(5) 1_555 1_655
C55 K11 3.0531(7) 1_555 1_655
C55 K8 3.053(2) 1_555 1_655
C55 K7 3.053(2) 1_555 1_655
C55 K12 3.053(5) 1_555 1_655
Se9 C9 1.8100(9) 1_555 1_555
Se9 C10 3.0256(11) 1_555 1_555
C9 C10 1.2156(3) 1_555 1_555
C9 Se9 1.8100(9) 1_555 1_555
C9 Se10 3.0256(16) 1_555 1_555
C9 K26 3.0531(12) 1_555 1_555
C9 K10 3.053(2) 1_555 1_555
Se10 C9 3.0256(16) 1_555 1_555
C10 C9 1.2156(3) 1_555 1_555
C10 Se9 3.0256(11) 1_555 1_555
C10 K26 3.0531(17) 1_555 1_555
C10 K14 3.053(2) 1_555 1_555
Se11 C11 1.8100(9) 1_555 1_555
Se11 C27 3.0256(11) 1_555 1_555
C11 C27 1.2156(3) 1_555 1_555
C11 Se11 1.8100(9) 1_555 1_555
C11 Se27 3.0256(16) 1_555 1_555
C11 K31 3.0531(8) 1_555 1_555
C11 K28 3.0531(8) 1_555 1_555
Se27 C11 3.0256(16) 1_555 1_555
C27 C11 1.2156(3) 1_555 1_555
C27 Se11 3.0256(11) 1_555 1_555
C27 K31 3.0531(5) 1_555 1_555
C27 K28 3.0531(5) 1_555 1_555
Se12 C12 1.8100(9) 1_555 1_555
Se12 C28 3.0256(11) 1_555 1_555
C12 C28 1.2156(3) 1_555 1_555
C12 Se12 1.8100(9) 1_555 1_555
C12 Se28 3.0256(16) 1_555 1_555
C12 K25 3.0531(16) 1_555 1_556
C12 K32 3.0531(5) 1_555 1_555
C12 K29 3.053(6) 1_555 1_556
Se28 C12 3.0256(16) 1_555 1_555
C28 C12 1.2156(3) 1_555 1_555
C28 Se12 3.0256(11) 1_555 1_555
C28 K25 3.0531(12) 1_555 1_556
C28 K32 3.0531(9) 1_555 1_555
C28 K29 3.053(6) 1_555 1_556
Se13 C13 1.8100(9) 1_555 1_555
Se13 C29 3.0256(11) 1_555 1_555
C13 C29 1.2156(3) 1_555 1_555
C13 Se13 1.8100(9) 1_555 1_555
C13 Se29 3.0256(16) 1_555 1_555
C13 K30 3.053(2) 1_555 1_555
C13 K17 3.053(3) 1_555 1_565
C13 K18 3.053(4) 1_555 1_565
Se29 C13 3.0256(16) 1_555 1_555
C29 C13 1.2156(3) 1_555 1_555
C29 Se13 3.0256(11) 1_555 1_555
C29 K17 3.053(3) 1_555 1_565
C29 K18 3.053(4) 1_555 1_565
Se14 C15 3.026(2) 1_555 1_555
C14 C15 1.2156(3) 1_555 1_555
C14 K31 3.0531(18) 1_555 1_555
C14 K3 3.053(4) 1_555 1_565
C14 K19 3.053(5) 1_555 1_565
C15 C14 1.2156(3) 1_555 1_555
C15 Se14 3.026(2) 1_555 1_555
C15 K3 3.053(3) 1_555 1_565
C15 K19 3.053(4) 1_555 1_565
Se16 C16 1.8100(5) 1_555 1_555
Se16 C64 3.0256(5) 1_555 1_455
C16 C64 1.2156(3) 1_555 1_455
C16 Se16 1.8100(5) 1_555 1_555
C16 Se64 3.0256(5) 1_555 1_455
C16 K13 3.0531(6) 1_555 1_556
C16 K4 3.0531(6) 1_555 1_565
C16 K1 3.053(7) 1_555 1_566
Se64 C16 3.026(5) 1_555 1_655
C64 C16 1.2156(3) 1_555 1_655
C64 Se16 3.026(5) 1_555 1_655
C64 K13 3.0531(15) 1_555 1_656
C64 K16 3.053(5) 1_555 1_655
C64 K4 3.0531(15) 1_555 1_665
C64 K1 3.053(8) 1_555 1_666
C19 C20 1.2156(3) 1_555 1_555
C19 K24 3.0531(6) 1_555 1_555
C19 K36 3.053(2) 1_555 1_555
C19 K20 3.0531(7) 1_555 1_555
C20 C19 1.2156(3) 1_555 1_555
C20 K24 3.0531(13) 1_555 1_555
C20 K36 3.0531(7) 1_555 1_555
C20 K40 3.0531(15) 1_555 1_555
C20 K20 3.053(2) 1_555 1_555
Se21 C21 1.8100(9) 1_555 1_555
Se21 C22 3.0256(11) 1_555 1_555
C21 C22 1.2156(3) 1_555 1_555
C21 Se21 1.8100(9) 1_555 1_555
C21 Se22 3.0256(16) 1_555 1_555
C21 K38 3.0531(8) 1_555 1_555
C21 K26 3.0531(8) 1_555 1_555
C21 K22 3.053(2) 1_555 1_555
Se22 C21 3.0256(16) 1_555 1_555
C22 C21 1.2156(3) 1_555 1_555
C22 Se21 3.0256(11) 1_555 1_555
C22 K38 3.0531(5) 1_555 1_555
C22 K26 3.0531(5) 1_555 1_555
Se23 C39 3.026(2) 1_555 1_555
C23 C39 1.2156(3) 1_555 1_555
C23 K43 3.0531(5) 1_555 1_555
C23 K40 3.0531(19) 1_555 1_555
C39 C23 1.2156(3) 1_555 1_555
C39 Se23 3.026(2) 1_555 1_555
C39 K43 3.0531(11) 1_555 1_555
C39 K40 3.0531(9) 1_555 1_555
Se24 C40 3.026(2) 1_555 1_555
C24 C40 1.2156(3) 1_555 1_555
C24 K37 3.053(3) 1_555 1_556
C24 K44 3.0531(10) 1_555 1_555
C24 K41 3.053(5) 1_555 1_556
C40 C24 1.2156(3) 1_555 1_555
C40 Se24 3.026(2) 1_555 1_555
C40 K37 3.0531(18) 1_555 1_556
C40 K44 3.0531(19) 1_555 1_555
C40 K41 3.053(4) 1_555 1_556
Se25 C25 1.8100(9) 1_555 1_555
Se25 C26 3.0256(11) 1_555 1_555
C25 C26 1.2156(3) 1_555 1_555
C25 Se25 1.8100(9) 1_555 1_555
C25 Se26 3.0256(16) 1_555 1_555
C25 K42 3.0531(5) 1_555 1_555
C25 K30 3.0531(16) 1_555 1_555
Se26 C25 3.0256(16) 1_555 1_555
C26 C25 1.2156(3) 1_555 1_555
C26 Se25 3.0256(11) 1_555 1_555
C26 K42 3.0531(9) 1_555 1_555
C26 K30 3.0531(12) 1_555 1_555
Se30 C31 3.026(2) 1_555 1_555
C30 C31 1.2156(3) 1_555 1_555
C30 K47 3.0531(10) 1_555 1_555
C30 K19 3.053(3) 1_555 1_565
C30 K35 3.053(5) 1_555 1_565
C31 C30 1.2156(3) 1_555 1_555
C31 Se30 3.026(2) 1_555 1_555
C31 K47 3.0531(19) 1_555 1_555
C31 K19 3.0531(18) 1_555 1_565
C31 K35 3.053(4) 1_555 1_565
Se32 C48 3.026(2) 1_555 1_555
C32 C48 1.2156(3) 1_555 1_555
C32 K45 3.0531(10) 1_555 1_556
C32 K36 3.0531(10) 1_555 1_565
C32 K33 3.053(7) 1_555 1_566
C48 C32 1.2156(3) 1_555 1_555
C48 Se32 3.026(2) 1_555 1_555
C48 K45 3.0531(5) 1_555 1_556
C48 K36 3.0531(5) 1_555 1_565
C48 K33 3.053(6) 1_555 1_566
C33 C49 1.2156(3) 1_555 1_555
C33 K53 3.0531(13) 1_555 1_555
C33 K50 3.0531(13) 1_555 1_555
C33 K49 3.0531(6) 1_555 1_555
C33 K54 3.053(2) 1_555 1_555
C49 C33 1.2156(3) 1_555 1_555
C49 K53 3.0531(6) 1_555 1_555
C49 K50 3.0531(6) 1_555 1_555
C49 K54 3.0531(7) 1_555 1_555
C49 K49 3.0531(13) 1_555 1_555
Se34 C34 1.8100(9) 1_555 1_555
Se34 C38 3.0256(11) 1_555 1_555
C34 C38 1.2156(3) 1_555 1_555
C34 Se34 1.8100(9) 1_555 1_555
C34 Se38 3.0256(16) 1_555 1_555
C34 K39 3.0531(5) 1_555 1_555
C34 K54 3.0531(16) 1_555 1_555
Se38 C34 3.0256(16) 1_555 1_555
C38 C34 1.2156(3) 1_555 1_555
C38 Se34 3.0256(11) 1_555 1_555
C38 K39 3.0531(9) 1_555 1_555
C38 K54 3.0531(12) 1_555 1_555
C35 C36 1.2156(3) 1_555 1_555
C35 K40 3.0531(7) 1_555 1_555
C35 K36 3.0531(15) 1_555 1_555
C36 C35 1.2156(3) 1_555 1_555
C36 K40 3.053(2) 1_555 1_555
C36 K52 3.0531(15) 1_555 1_555
C36 K56 3.053(2) 1_555 1_555
C37 C53 1.2156(3) 1_555 1_555
C37 K57 3.053(2) 1_555 1_555
C37 K54 3.0531(6) 1_555 1_555
C37 K53 3.0531(7) 1_555 1_555
C53 C37 1.2156(3) 1_555 1_555
C53 K57 3.0531(7) 1_555 1_555
C53 K54 3.0531(13) 1_555 1_555
C53 K58 3.0531(15) 1_555 1_555
C53 K53 3.053(2) 1_555 1_555
Se41 C41 1.8100(5) 1_555 1_555
Se41 C44 3.0256(5) 1_555 1_554
C41 C44 1.2156(3) 1_555 1_554
C41 Se41 1.8100(5) 1_555 1_555
C41 Se44 3.0256(5) 1_555 1_554
C41 K57 3.0531(6) 1_555 1_555
C41 K45 3.0531(6) 1_555 1_555
Se44 C41 3.026(5) 1_555 1_556
C44 C41 1.2156(3) 1_555 1_556
C44 Se41 3.026(5) 1_555 1_556
C44 K45 3.0531(15) 1_555 1_556
C44 K57 3.0531(15) 1_555 1_556
C44 K41 3.053(3) 1_555 1_556
C44 K61 3.053(6) 1_555 1_556
Se42 C43 3.026(2) 1_555 1_555
C42 C43 1.2156(3) 1_555 1_555
C42 K47 3.0531(10) 1_555 1_555
C42 K59 3.0531(10) 1_555 1_555
C43 C42 1.2156(3) 1_555 1_555
C43 Se42 3.026(2) 1_555 1_555
C43 K59 3.0531(5) 1_555 1_555
C43 K47 3.0531(5) 1_555 1_555
C45 C61 1.2156(3) 1_555 1_555
C45 K62 3.0531(15) 1_555 1_555
C45 K49 3.053(4) 1_555 1_565
C45 K61 3.053(2) 1_555 1_555
C45 K50 3.053(5) 1_555 1_565
C61 C45 1.2156(3) 1_555 1_555
C61 K49 3.053(2) 1_555 1_565
C61 K50 3.053(3) 1_555 1_565
C46 C62 1.2156(3) 1_555 1_555
C46 K63 3.0531(7) 1_555 1_555
C46 K50 3.053(3) 1_555 1_565
C46 K51 3.053(6) 1_555 1_565
C62 C46 1.2156(3) 1_555 1_555
C62 K63 3.053(2) 1_555 1_555
C62 K50 3.0531(15) 1_555 1_565
C62 K51 3.053(4) 1_555 1_565
C47 C63 1.2156(3) 1_555 1_555
C47 K51 3.053(2) 1_555 1_565
C47 K64 3.0531(6) 1_555 1_555
C47 K52 3.053(7) 1_555 1_565
C63 C47 1.2156(3) 1_555 1_555
C63 K64 3.0531(13) 1_555 1_555
C63 K51 3.0531(7) 1_555 1_565
C63 K52 3.053(5) 1_555 1_565
Se50 C50 1.8100(9) 1_555 1_555
Se50 C54 3.0256(11) 1_555 1_555
C50 C54 1.2156(3) 1_555 1_555
C50 Se50 1.8100(9) 1_555 1_555
C50 Se54 3.0256(16) 1_555 1_555
C50 K55 3.0531(12) 1_555 1_555
C50 K6 3.053(3) 1_555 1_655
C50 K7 3.053(5) 1_555 1_655
Se54 C50 3.0256(16) 1_555 1_555
C54 C50 1.2156(3) 1_555 1_555
C54 Se50 3.0256(11) 1_555 1_555
C54 K55 3.0531(17) 1_555 1_555
C54 K6 3.053(2) 1_555 1_655
C54 K7 3.053(5) 1_555 1_655
Se52 C52 1.8100(9) 1_555 1_555
Se52 C56 3.0256(11) 1_555 1_555
C52 C56 1.2156(3) 1_555 1_555
C52 Se52 1.8100(9) 1_555 1_555
C52 Se56 3.0256(16) 1_555 1_555
C52 K53 3.0531(8) 1_555 1_556
C52 K8 3.0531(8) 1_555 1_655
C52 K5 3.053(7) 1_555 1_656
Se56 C52 3.0256(16) 1_555 1_555
C56 C52 1.2156(3) 1_555 1_555
C56 Se52 3.0256(11) 1_555 1_555
C56 K53 3.0531(5) 1_555 1_556
C56 K8 3.0531(5) 1_555 1_655
C56 K5 3.053(6) 1_555 1_656
Se57 C57 1.8100(5) 1_555 1_555
Se57 C60 3.0256(5) 1_555 1_554
C57 C60 1.2156(3) 1_555 1_554
C57 Se57 1.8100(5) 1_555 1_555
C57 Se60 3.0256(5) 1_555 1_554
C57 K61 3.0531(7) 1_555 1_555
C57 K9 3.0531(14) 1_555 1_655
C57 K13 3.053(6) 1_555 1_655
Se60 C57 3.026(5) 1_555 1_556
C60 C57 1.2156(3) 1_555 1_556
C60 Se57 3.026(5) 1_555 1_556
C60 K61 3.0531(7) 1_555 1_556
C60 K9 3.053(2) 1_555 1_656
C60 K57 3.053(4) 1_555 1_556
C60 K13 3.053(7) 1_555 1_656
Se58 C59 3.026(2) 1_555 1_555
C58 C59 1.2156(3) 1_555 1_555
C58 K63 3.0531(5) 1_555 1_555
C58 K11 3.0531(19) 1_555 1_655
C58 K15 3.053(6) 1_555 1_655
C59 C58 1.2156(3) 1_555 1_555
C59 Se58 3.026(2) 1_555 1_555
C59 K63 3.0531(11) 1_555 1_555
C59 K11 3.0531(9) 1_555 1_655
C59 K15 3.053(5) 1_555 1_655
loop_
_geom_angle_atom_site_label_1
_geom_angle_atom_site_label_2
_geom_angle_atom_site_label_3
_geom_angle
_geom_angle_site_symmetry_1
_geom_angle_site_symmetry_2
_geom_angle_site_symmetry_3
C64 K1 C16 22.9648(15) 1_444 1_555 1_544
C15 K3 C14 22.9648(15) 1_545 1_555 1_545
C51 K3 C15 118.70(7) 1_455 1_555 1_545
C51 K3 C14 139.12(6) 1_455 1_555 1_545
C3 K3 C51 22.965(14) 1_555 1_555 1_455
C3 K3 C15 101.79(5) 1_555 1_555 1_545
C3 K3 C14 118.70(4) 1_555 1_555 1_545
C16 K4 C64 22.96(2) 1_545 1_555 1_445
C51 K4 C16 180.00(10) 1_455 1_555 1_545
C51 K4 C64 157.0352(15) 1_455 1_555 1_445
C3 K4 C51 22.96(2) 1_555 1_555 1_455
C3 K4 C16 157.0352(15) 1_555 1_555 1_545
C3 K4 C64 180.00(10) 1_555 1_555 1_445
C4 K5 C56 92.2711(3) 1_554 1_555 1_454
C8 K5 C4 22.9648(15) 1_554 1_555 1_554
C8 K5 C56 87.729(9) 1_554 1_555 1_454
C52 K5 C8 92.2711(3) 1_454 1_555 1_554
C52 K5 C4 87.729(9) 1_454 1_555 1_554
C52 K5 C56 22.9648(15) 1_454 1_555 1_454
C54 K6 C50 22.965(7) 1_455 1_555 1_455
C5 K6 C54 118.70(6) 1_555 1_555 1_455
C5 K6 C50 139.12(6) 1_555 1_555 1_455
C6 K6 C5 22.965(7) 1_555 1_555 1_555
C6 K6 C54 101.79(5) 1_555 1_555 1_455
C6 K6 C50 118.70(6) 1_555 1_555 1_455
C51 K7 C54 118.70(2) 1_455 1_555 1_455
C3 K7 C51 22.965(7) 1_555 1_555 1_455
C3 K7 C54 139.12(3) 1_555 1_555 1_455
C50 K7 C3 118.70(4) 1_455 1_555 1_555
C50 K7 C51 101.79(3) 1_455 1_555 1_455
C50 K7 C54 22.965(14) 1_455 1_555 1_455
C55 K7 C50 118.70(2) 1_455 1_555 1_455
C55 K7 C3 92.27(7) 1_455 1_555 1_555
C55 K7 C51 87.73(6) 1_455 1_555 1_455
C55 K7 C54 101.79(3) 1_455 1_555 1_455
C56 K8 C52 22.96(2) 1_455 1_555 1_455
C55 K8 C56 101.79(3) 1_455 1_555 1_455
C55 K8 C52 118.70(2) 1_455 1_555 1_455
C7 K8 C55 22.965(14) 1_555 1_555 1_455
C7 K8 C56 118.70(4) 1_555 1_555 1_455
C7 K8 C52 139.12(3) 1_555 1_555 1_455
C51 K8 C7 92.27(10) 1_455 1_555 1_555
C51 K8 C55 87.73(10) 1_455 1_555 1_455
C51 K8 C56 118.70(2) 1_455 1_555 1_455
C51 K8 C52 101.79(3) 1_455 1_555 1_455
C60 K9 C57 22.965(14) 1_454 1_555 1_455
C6 K10 C5 22.965(14) 1_555 1_555 1_555
C9 K10 C6 92.2711(3) 1_555 1_555 1_555
C9 K10 C5 87.729(9) 1_555 1_555 1_555
C59 K11 C58 22.965(14) 1_455 1_555 1_455
C55 K11 C59 101.79(5) 1_455 1_555 1_455
C55 K11 C58 118.70(4) 1_455 1_555 1_455
C7 K11 C55 22.9648(15) 1_555 1_555 1_455
C7 K11 C59 118.70(7) 1_555 1_555 1_455
C7 K11 C58 139.12(6) 1_555 1_555 1_455
C64 K13 C57 118.69756(17) 1_454 1_555 1_455
C16 K13 C64 22.96(2) 1_554 1_555 1_454
C16 K13 C57 139.1194(13) 1_554 1_555 1_455
C60 K13 C16 118.69756(17) 1_454 1_555 1_554
C60 K13 C64 101.7884(12) 1_454 1_555 1_454
C60 K13 C57 22.96(2) 1_454 1_555 1_455
C58 K15 C59 22.96(2) 1_455 1_555 1_455
C29 K17 C13 22.9648(15) 1_545 1_555 1_545
C1 K17 C29 92.2711(3) 1_555 1_555 1_545
C1 K17 C13 87.729(9) 1_555 1_555 1_545
C17 K17 C1 22.9648(15) 1_555 1_555 1_555
C17 K17 C29 87.729(9) 1_555 1_555 1_545
C17 K17 C13 92.2711(3) 1_555 1_555 1_545
C17 K18 C1 22.965(7) 1_555 1_555 1_555
C29 K18 C17 87.73(2) 1_545 1_555 1_555
C29 K18 C1 92.27(3) 1_545 1_555 1_555
C13 K18 C29 22.965(7) 1_545 1_555 1_545
C13 K18 C17 92.27(3) 1_545 1_555 1_555
C13 K18 C1 87.73(4) 1_545 1_555 1_555
C2 K18 C13 157.04(5) 1_555 1_555 1_545
C2 K18 C29 180.00(6) 1_555 1_555 1_545
C2 K18 C17 92.2711(3) 1_555 1_555 1_555
C2 K18 C1 87.729(9) 1_555 1_555 1_555
C18 K18 C2 22.965(7) 1_555 1_555 1_555
C18 K18 C13 180.00(5) 1_555 1_555 1_545
C18 K18 C29 157.04(5) 1_555 1_555 1_545
C18 K18 C17 87.729(9) 1_555 1_555 1_555
C18 K18 C1 92.2711(3) 1_555 1_555 1_555
C31 K19 C30 22.965(7) 1_545 1_555 1_545
C18 K19 C31 118.698(4) 1_555 1_555 1_545
C18 K19 C30 101.79(3) 1_555 1_555 1_545
C2 K19 C18 22.965(14) 1_555 1_555 1_555
C2 K19 C31 139.12(3) 1_555 1_555 1_545
C2 K19 C30 118.70(5) 1_555 1_555 1_545
C15 K19 C2 118.70(8) 1_545 1_555 1_555
C15 K19 C18 139.12(10) 1_545 1_555 1_555
C15 K19 C31 87.729(18) 1_545 1_555 1_545
C15 K19 C30 92.2711(3) 1_545 1_555 1_545
C14 K19 C15 22.965(7) 1_545 1_555 1_545
C14 K19 C2 101.79(8) 1_545 1_555 1_555
C14 K19 C18 118.70(9) 1_545 1_555 1_555
C14 K19 C31 92.2711(3) 1_545 1_555 1_545
C14 K19 C30 87.729(18) 1_545 1_555 1_545
C20 K20 C19 22.965(7) 1_555 1_555 1_555
C1 K21 C17 22.965(7) 1_555 1_555 1_555
C8 K21 C1 118.70(6) 1_554 1_555 1_555
C8 K21 C17 139.12(6) 1_554 1_555 1_555
C4 K21 C8 22.965(7) 1_554 1_555 1_554
C4 K21 C1 101.79(5) 1_554 1_555 1_555
C4 K21 C17 118.70(6) 1_554 1_555 1_555
C5 K22 C18 139.1194(13) 1_555 1_555 1_555
C2 K22 C5 118.698(16) 1_555 1_555 1_555
C2 K22 C18 22.9648(15) 1_555 1_555 1_555
C6 K22 C2 101.7884(12) 1_555 1_555 1_555
C6 K22 C5 22.9648(15) 1_555 1_555 1_555
C6 K22 C18 118.698(16) 1_555 1_555 1_555
C21 K22 C6 92.27(3) 1_555 1_555 1_555
C21 K22 C2 139.12(6) 1_555 1_555 1_555
C21 K22 C5 87.73(2) 1_555 1_555 1_555
C21 K22 C18 118.70(6) 1_555 1_555 1_555
C17 K22 C21 101.7884(12) 1_555 1_555 1_555
C17 K22 C6 139.12(6) 1_555 1_555 1_555
C17 K22 C2 92.27(3) 1_555 1_555 1_555
C17 K22 C5 118.70(6) 1_555 1_555 1_555
C17 K22 C18 87.73(2) 1_555 1_555 1_555
C1 K22 C17 22.965(14) 1_555 1_555 1_555
C1 K22 C21 118.698(16) 1_555 1_555 1_555
C1 K22 C6 118.70(6) 1_555 1_555 1_555
C1 K22 C2 87.73(4) 1_555 1_555 1_555
C1 K22 C5 101.79(5) 1_555 1_555 1_555
C1 K22 C18 92.27(3) 1_555 1_555 1_555
C20 K24 C19 22.9648(15) 1_555 1_555 1_555
C4 K24 C20 101.79(5) 1_555 1_555 1_555
C4 K24 C19 118.70(2) 1_555 1_555 1_555
C12 K25 C28 22.965(14) 1_554 1_555 1_554
C9 K26 C10 22.965(7) 1_555 1_555 1_555
C21 K26 C9 157.04(5) 1_555 1_555 1_555
C21 K26 C10 180.00(11) 1_555 1_555 1_555
C22 K26 C21 22.965(7) 1_555 1_555 1_555
C22 K26 C9 180.00(12) 1_555 1_555 1_555
C22 K26 C10 157.04(5) 1_555 1_555 1_555
C6 K26 C9 92.27(3) 1_555 1_555 1_555
C6 K26 C10 87.73(2) 1_555 1_555 1_555
C27 K28 C11 22.965(7) 1_555 1_555 1_555
C12 K29 C28 22.96(2) 1_554 1_555 1_554
C25 K30 C13 118.698(16) 1_555 1_555 1_555
C26 K30 C25 22.965(14) 1_555 1_555 1_555
C26 K30 C13 139.1194(13) 1_555 1_555 1_555
C27 K31 C14 139.12(3) 1_555 1_555 1_555
C11 K31 C27 22.965(7) 1_555 1_555 1_555
C11 K31 C14 118.698(4) 1_555 1_555 1_555
C12 K32 C28 22.9648(15) 1_555 1_555 1_555
C32 K33 C48 22.9648(15) 1_544 1_555 1_544
C30 K35 C31 22.965(14) 1_545 1_555 1_545
C32 K36 C48 22.96(2) 1_545 1_555 1_545
C20 K36 C32 101.79(3) 1_555 1_555 1_545
C20 K36 C48 118.70(7) 1_555 1_555 1_545
C19 K36 C20 22.965(14) 1_555 1_555 1_555
C19 K36 C32 118.698(12) 1_555 1_555 1_545
C19 K36 C48 139.12(3) 1_555 1_555 1_545
C35 K36 C19 87.73(3) 1_555 1_555 1_555
C35 K36 C20 92.2711(3) 1_555 1_555 1_555
C35 K36 C32 139.12(16) 1_555 1_555 1_545
C35 K36 C48 118.70(13) 1_555 1_555 1_545
C24 K37 C40 22.965(7) 1_554 1_555 1_554
C21 K38 C22 22.965(7) 1_555 1_555 1_555
C38 K39 C34 22.9648(15) 1_555 1_555 1_555
C36 K40 C35 22.965(7) 1_555 1_555 1_555
C39 K40 C36 118.698(12) 1_555 1_555 1_555
C39 K40 C35 101.79(3) 1_555 1_555 1_555
C23 K40 C39 22.965(14) 1_555 1_555 1_555
C23 K40 C36 139.12(3) 1_555 1_555 1_555
C23 K40 C35 118.70(7) 1_555 1_555 1_555
C20 K40 C23 118.70(13) 1_555 1_555 1_555
C20 K40 C39 139.12(16) 1_555 1_555 1_555
C20 K40 C36 87.729(4) 1_555 1_555 1_555
C20 K40 C35 92.27(3) 1_555 1_555 1_555
C44 K41 C40 101.79(5) 1_554 1_555 1_554
C24 K41 C44 118.70(4) 1_554 1_555 1_554
C24 K41 C40 22.965(14) 1_554 1_555 1_554
C25 K42 C26 22.9648(15) 1_555 1_555 1_555
C39 K43 C23 22.9648(15) 1_555 1_555 1_555
C24 K44 C40 22.965(7) 1_555 1_555 1_555
C41 K45 C48 118.70(7) 1_555 1_555 1_554
C32 K45 C41 139.12(6) 1_554 1_555 1_555
C32 K45 C48 22.96(2) 1_554 1_555 1_554
C44 K45 C32 118.70(4) 1_554 1_555 1_554
C44 K45 C41 22.965(7) 1_554 1_555 1_555
C44 K45 C48 101.79(5) 1_554 1_555 1_554
C43 K47 C42 22.965(7) 1_555 1_555 1_555
C31 K47 C43 157.04(10) 1_555 1_555 1_555
C31 K47 C42 180.00(19) 1_555 1_555 1_555
C30 K47 C31 22.965(7) 1_555 1_555 1_555
C30 K47 C43 180.0(2) 1_555 1_555 1_555
C30 K47 C42 157.04(10) 1_555 1_555 1_555
C61 K49 C45 22.9648(15) 1_545 1_555 1_545
C33 K49 C61 92.2711(3) 1_555 1_555 1_545
C33 K49 C45 87.73(3) 1_555 1_555 1_545
C49 K49 C33 22.9648(15) 1_555 1_555 1_555
C49 K49 C61 87.73(3) 1_555 1_555 1_545
C49 K49 C45 92.2711(3) 1_555 1_555 1_545
C46 K50 C62 22.965(7) 1_545 1_555 1_545
C61 K50 C46 92.2711(3) 1_545 1_555 1_545
C61 K50 C62 87.73(3) 1_545 1_555 1_545
C49 K50 C61 87.729(4) 1_555 1_555 1_545
C49 K50 C46 180.00(15) 1_555 1_555 1_545
C49 K50 C62 157.04(14) 1_555 1_555 1_545
C33 K50 C49 22.965(7) 1_555 1_555 1_555
C33 K50 C61 92.27(3) 1_555 1_555 1_545
C33 K50 C46 157.04(14) 1_555 1_555 1_545
C33 K50 C62 180.00(14) 1_555 1_555 1_545
C45 K50 C33 87.73(6) 1_545 1_555 1_555
C45 K50 C49 92.27(3) 1_545 1_555 1_555
C45 K50 C61 22.965(7) 1_545 1_555 1_545
C45 K50 C46 87.73(3) 1_545 1_555 1_545
C45 K50 C62 92.2711(3) 1_545 1_555 1_545
C47 K51 C63 22.965(14) 1_545 1_555 1_545
C62 K51 C47 92.2711(3) 1_545 1_555 1_545
C62 K51 C63 87.73(3) 1_545 1_555 1_545
C46 K51 C62 22.965(14) 1_545 1_555 1_545
C46 K51 C47 87.73(3) 1_545 1_555 1_545
C46 K51 C63 92.2711(3) 1_545 1_555 1_545
C36 K52 C63 139.12(19) 1_555 1_555 1_545
C47 K52 C36 118.70(17) 1_545 1_555 1_555
C47 K52 C63 22.96(2) 1_545 1_555 1_545
C52 K53 C56 22.96(2) 1_554 1_555 1_554
C49 K53 C52 101.79(5) 1_555 1_555 1_554
C49 K53 C56 118.70(9) 1_555 1_555 1_554
C33 K53 C49 22.965(7) 1_555 1_555 1_555
C33 K53 C52 118.70(2) 1_555 1_555 1_554
C33 K53 C56 139.12(6) 1_555 1_555 1_554
C37 K53 C33 87.73(3) 1_555 1_555 1_555
C37 K53 C49 92.2711(3) 1_555 1_555 1_555
C37 K53 C52 139.12(13) 1_555 1_555 1_554
C37 K53 C56 118.70(10) 1_555 1_555 1_554
C53 K53 C37 22.965(7) 1_555 1_555 1_555
C53 K53 C33 92.2711(3) 1_555 1_555 1_555
C53 K53 C49 87.73(3) 1_555 1_555 1_555
C53 K53 C52 118.70(13) 1_555 1_555 1_554
C53 K53 C56 101.79(11) 1_555 1_555 1_554
C53 K54 C37 22.9648(15) 1_555 1_555 1_555
C38 K54 C53 118.70(2) 1_555 1_555 1_555
C38 K54 C37 101.79(5) 1_555 1_555 1_555
C34 K54 C38 22.965(14) 1_555 1_555 1_555
C34 K54 C53 139.12(6) 1_555 1_555 1_555
C34 K54 C37 118.70(9) 1_555 1_555 1_555
C49 K54 C34 118.70(10) 1_555 1_555 1_555
C49 K54 C38 139.12(13) 1_555 1_555 1_555
C49 K54 C53 87.729(4) 1_555 1_555 1_555
C49 K54 C37 92.27(3) 1_555 1_555 1_555
C33 K54 C49 22.965(14) 1_555 1_555 1_555
C33 K54 C34 101.79(11) 1_555 1_555 1_555
C33 K54 C38 118.70(13) 1_555 1_555 1_555
C33 K54 C53 92.27(3) 1_555 1_555 1_555
C50 K55 C54 22.965(7) 1_555 1_555 1_555
C53 K57 C41 118.70(6) 1_555 1_555 1_555
C37 K57 C53 22.965(14) 1_555 1_555 1_555
C37 K57 C41 101.79(8) 1_555 1_555 1_555
C44 K57 C37 118.70(11) 1_554 1_555 1_555
C44 K57 C53 139.12(10) 1_554 1_555 1_555
C44 K57 C41 22.965(7) 1_554 1_555 1_555
C60 K57 C44 87.73(6) 1_554 1_555 1_554
C60 K57 C37 139.12(10) 1_554 1_555 1_555
C60 K57 C53 118.70(11) 1_554 1_555 1_555
C60 K57 C41 92.27(7) 1_554 1_555 1_555
C43 K59 C42 22.965(7) 1_555 1_555 1_555
C60 K61 C57 22.9648(15) 1_554 1_555 1_555
C45 K61 C60 139.12(10) 1_555 1_555 1_554
C45 K61 C57 118.70(6) 1_555 1_555 1_555
C44 K61 C45 118.70(11) 1_554 1_555 1_555
C44 K61 C60 87.73(10) 1_554 1_555 1_554
C44 K61 C57 92.27(10) 1_554 1_555 1_555
C59 K63 C62 118.70(7) 1_555 1_555 1_555
C58 K63 C59 22.9648(15) 1_555 1_555 1_555
C58 K63 C62 101.79(3) 1_555 1_555 1_555
C46 K63 C58 118.698(12) 1_555 1_555 1_555
C46 K63 C59 139.12(3) 1_555 1_555 1_555
C46 K63 C62 22.965(7) 1_555 1_555 1_555
C47 K64 C63 22.9648(15) 1_555 1_555 1_555
C17 Se1 C1 0.000(12) 1_555 1_555 1_555
Se1 C1 C17 180.00(3) 1_555 1_555 1_555
Se17 C1 Se1 180.00(5) 1_555 1_555 1_555
K21 C1 Se17 78.52(2) 1_555 1_555 1_555
K21 C1 Se1 101.48(2) 1_555 1_555 1_555
K21 C1 C17 78.52(2) 1_555 1_555 1_555
K18 C1 K21 157.04(4) 1_555 1_555 1_555
K18 C1 Se17 78.52(2) 1_555 1_555 1_555
K18 C1 Se1 101.48(2) 1_555 1_555 1_555
K18 C1 C17 78.52(2) 1_555 1_555 1_555
K17 C1 K18 87.729(8) 1_555 1_555 1_555
K17 C1 K21 87.729(8) 1_555 1_555 1_555
K17 C1 Se17 78.52(2) 1_555 1_555 1_555
K17 C1 Se1 101.48(5) 1_555 1_555 1_555
K17 C1 C17 78.52(2) 1_555 1_555 1_555
K22 C1 K17 157.04(4) 1_555 1_555 1_555
K22 C1 K18 87.73(2) 1_555 1_555 1_555
K22 C1 K21 87.73(2) 1_555 1_555 1_555
K22 C1 Se17 78.52(3) 1_555 1_555 1_555
K22 C1 Se1 101.48(3) 1_555 1_555 1_555
K22 C1 C17 78.518(17) 1_555 1_555 1_555
Se1 C17 C1 0.000(17) 1_555 1_555 1_555
K21 C17 Se1 78.52(3) 1_555 1_555 1_555
K21 C17 C1 78.52(3) 1_555 1_555 1_555
K18 C17 K21 157.04(5) 1_555 1_555 1_555
K18 C17 Se1 78.52(3) 1_555 1_555 1_555
K18 C17 C1 78.52(3) 1_555 1_555 1_555
K22 C17 K18 87.729(6) 1_555 1_555 1_555
K22 C17 K21 87.729(6) 1_555 1_555 1_555
K22 C17 Se1 78.52(3) 1_555 1_555 1_555
K22 C17 C1 78.52(3) 1_555 1_555 1_555
K17 C17 K22 157.04(5) 1_555 1_555 1_555
K17 C17 K18 87.73(3) 1_555 1_555 1_555
K17 C17 K21 87.73(3) 1_555 1_555 1_555
K17 C17 Se1 78.52(4) 1_555 1_555 1_555
K17 C17 C1 78.52(2) 1_555 1_555 1_555
C18 Se2 C2 0.00(3) 1_555 1_555 1_555
Se2 C2 C18 180.00(6) 1_555 1_555 1_555
Se18 C2 Se2 180.00(10) 1_555 1_555 1_555
K19 C2 Se18 78.52(3) 1_555 1_555 1_555
K19 C2 Se2 101.48(3) 1_555 1_555 1_555
K19 C2 C18 78.518(17) 1_555 1_555 1_555
K22 C2 K19 157.04(4) 1_555 1_555 1_555
K22 C2 Se18 78.52(2) 1_555 1_555 1_555
K22 C2 Se2 101.48(5) 1_555 1_555 1_555
K22 C2 C18 78.52(2) 1_555 1_555 1_555
K18 C2 K22 87.73(4) 1_555 1_555 1_555
K18 C2 K19 87.729(8) 1_555 1_555 1_555
K18 C2 Se18 78.52(3) 1_555 1_555 1_555
K18 C2 Se2 101.48(7) 1_555 1_555 1_555
K18 C2 C18 78.52(3) 1_555 1_555 1_555
Se2 C18 C2 0.00(4) 1_555 1_555 1_555
K22 C18 Se2 78.52(4) 1_555 1_555 1_555
K22 C18 C2 78.52(2) 1_555 1_555 1_555
K19 C18 K22 157.04(5) 1_555 1_555 1_555
K19 C18 Se2 78.52(3) 1_555 1_555 1_555
K19 C18 C2 78.52(3) 1_555 1_555 1_555
K23 C18 K19 87.73(4) 1_555 1_555 1_555
K23 C18 K22 87.729(6) 1_555 1_555 1_555
K23 C18 Se2 78.52(3) 1_555 1_555 1_555
K18 C18 K23 157.04(5) 1_555 1_555 1_555
K18 C18 K19 87.73(3) 1_555 1_555 1_555
K18 C18 Se2 78.52(5) 1_555 1_555 1_555
K18 C18 C2 78.52(2) 1_555 1_555 1_555
C51 Se3 C3 0.00(4) 1_455 1_555 1_555
Se3 C3 C51 180.00(10) 1_555 1_555 1_455
Se51 C3 Se3 180.00(17) 1_455 1_555 1_555
K7 C3 Se51 78.52(3) 1_555 1_555 1_455
K7 C3 Se3 101.48(6) 1_555 1_555 1_555
K7 C3 C51 78.518(3) 1_555 1_555 1_455
K4 C3 K7 157.035(7) 1_555 1_555 1_555
K4 C3 Se51 78.52(3) 1_555 1_555 1_455
K4 C3 Se3 101.48(6) 1_555 1_555 1_555
K4 C3 C51 78.518(10) 1_555 1_555 1_455
K3 C3 K4 87.729(17) 1_555 1_555 1_555
K3 C3 Se51 78.52(5) 1_555 1_555 1_455
K3 C3 Se3 101.48(9) 1_555 1_555 1_555
K3 C3 C51 78.518(7) 1_555 1_555 1_455
Se3 C51 C3 0.00(6) 1_655 1_555 1_655
K7 C51 Se3 78.52(9) 1_655 1_555 1_655
K7 C51 C3 78.52(10) 1_655 1_555 1_655
K4 C51 K7 157.04(18) 1_655 1_555 1_655
K4 C51 Se3 78.52(11) 1_655 1_555 1_655
K4 C51 C3 78.52(8) 1_655 1_555 1_655
K3 C51 K4 87.73(2) 1_655 1_555 1_655
K3 C51 K7 87.73(4) 1_655 1_555 1_655
K3 C51 Se3 78.52(9) 1_655 1_555 1_655
K3 C51 C3 78.52(10) 1_655 1_555 1_655
K8 C51 K3 157.04(18) 1_655 1_555 1_655
K8 C51 K4 87.73(12) 1_655 1_555 1_655
K8 C51 K7 87.73(5) 1_655 1_555 1_655
K8 C51 Se3 78.52(12) 1_655 1_555 1_655
C8 Se4 C4 0.00(6) 1_555 1_555 1_555
Se4 C4 C8 180.00(14) 1_555 1_555 1_555
Se8 C4 Se4 180.0(2) 1_555 1_555 1_555
K5 C4 Se8 78.52(6) 1_556 1_555 1_555
K5 C4 Se4 101.48(8) 1_556 1_555 1_555
K5 C4 C8 78.518(10) 1_556 1_555 1_555
K24 C4 K5 157.04(4) 1_555 1_555 1_556
K24 C4 Se8 78.52(4) 1_555 1_555 1_555
K24 C4 Se4 101.48(10) 1_555 1_555 1_555
K21 C4 K24 87.73(2) 1_556 1_555 1_555
K21 C4 K5 87.73(12) 1_556 1_555 1_556
K21 C4 Se8 78.52(7) 1_556 1_555 1_555
K21 C4 Se4 101.48(11) 1_556 1_555 1_555
K21 C4 C8 78.518(7) 1_556 1_555 1_555
Se4 C8 C4 0.00(9) 1_555 1_555 1_555
K5 C8 Se4 78.52(5) 1_556 1_555 1_555
K5 C8 C4 78.52(4) 1_556 1_555 1_555
K21 C8 K5 87.73(10) 1_556 1_555 1_556
K21 C8 Se4 78.52(6) 1_556 1_555 1_555
K21 C8 C4 78.52(4) 1_556 1_555 1_555
C6 Se5 C5 0.00(3) 1_555 1_555 1_555
Se5 C5 C6 180.00(6) 1_555 1_555 1_555
Se6 C5 Se5 180.00(10) 1_555 1_555 1_555
K10 C5 Se6 78.52(3) 1_555 1_555 1_555
K10 C5 Se5 101.48(3) 1_555 1_555 1_555
K10 C5 C6 78.518(17) 1_555 1_555 1_555
K22 C5 K10 157.04(4) 1_555 1_555 1_555
K22 C5 Se6 78.52(2) 1_555 1_555 1_555
K22 C5 Se5 101.48(5) 1_555 1_555 1_555
K22 C5 C6 78.52(2) 1_555 1_555 1_555
K6 C5 K22 87.73(4) 1_555 1_555 1_555
K6 C5 K10 87.729(8) 1_555 1_555 1_555
K6 C5 Se6 78.52(3) 1_555 1_555 1_555
K6 C5 Se5 101.48(7) 1_555 1_555 1_555
K6 C5 C6 78.52(3) 1_555 1_555 1_555
Se5 C6 C5 0.00(4) 1_555 1_555 1_555
K22 C6 Se5 78.52(4) 1_555 1_555 1_555
K22 C6 C5 78.52(2) 1_555 1_555 1_555
K10 C6 K22 157.04(5) 1_555 1_555 1_555
K10 C6 Se5 78.52(3) 1_555 1_555 1_555
K10 C6 C5 78.52(3) 1_555 1_555 1_555
K26 C6 K10 87.73(4) 1_555 1_555 1_555
K26 C6 K22 87.729(6) 1_555 1_555 1_555
K26 C6 Se5 78.52(3) 1_555 1_555 1_555
K6 C6 K26 157.04(5) 1_555 1_555 1_555
K6 C6 K10 87.73(3) 1_555 1_555 1_555
K6 C6 Se5 78.52(5) 1_555 1_555 1_555
K6 C6 C5 78.52(2) 1_555 1_555 1_555
C55 Se7 C7 0.00(5) 1_455 1_555 1_555
Se7 C7 C55 180.00(12) 1_555 1_555 1_455
Se55 C7 Se7 180.00(19) 1_455 1_555 1_555
K11 C7 Se55 78.518(17) 1_555 1_555 1_455
K11 C7 Se7 101.48(3) 1_555 1_555 1_555
K11 C7 C55 78.5176(8) 1_555 1_555 1_455
K8 C7 K11 157.035(7) 1_555 1_555 1_555
K8 C7 Se55 78.518(15) 1_555 1_555 1_455
K8 C7 Se7 101.48(3) 1_555 1_555 1_555
K8 C7 C55 78.518(7) 1_555 1_555 1_455
Se7 C55 C7 0.00(7) 1_655 1_555 1_655
K11 C55 Se7 78.52(9) 1_655 1_555 1_655
K11 C55 C7 78.52(10) 1_655 1_555 1_655
K8 C55 K11 157.04(18) 1_655 1_555 1_655
K8 C55 Se7 78.52(10) 1_655 1_555 1_655
K8 C55 C7 78.52(9) 1_655 1_555 1_655
K7 C55 K8 87.729(13) 1_655 1_555 1_655
K7 C55 K11 87.73(4) 1_655 1_555 1_655
K7 C55 Se7 78.52(9) 1_655 1_555 1_655
K12 C55 K7 157.04(18) 1_655 1_555 1_655
K12 C55 K8 87.73(12) 1_655 1_555 1_655
K12 C55 K11 87.73(8) 1_655 1_555 1_655
K12 C55 Se7 78.52(13) 1_655 1_555 1_655
C10 Se9 C9 0.00(4) 1_555 1_555 1_555
Se9 C9 C10 180.00(10) 1_555 1_555 1_555
Se10 C9 Se9 180.00(17) 1_555 1_555 1_555
K26 C9 Se10 78.52(3) 1_555 1_555 1_555
K26 C9 Se9 101.48(7) 1_555 1_555 1_555
K26 C9 C10 78.52(3) 1_555 1_555 1_555
K10 C9 Se10 78.52(4) 1_555 1_555 1_555
K10 C9 Se9 101.48(10) 1_555 1_555 1_555
Se9 C10 C9 0.00(6) 1_555 1_555 1_555
K26 C10 Se9 78.52(5) 1_555 1_555 1_555
K26 C10 C9 78.52(2) 1_555 1_555 1_555
K14 C10 K26 157.04(5) 1_555 1_555 1_555
K14 C10 Se9 78.52(3) 1_555 1_555 1_555
C27 Se11 C11 0.00(6) 1_555 1_555 1_555
Se11 C11 C27 180.00(14) 1_555 1_555 1_555
Se27 C11 Se11 180.0(2) 1_555 1_555 1_555
K31 C11 Se27 78.52(2) 1_555 1_555 1_555
K31 C11 Se11 101.48(2) 1_555 1_555 1_555
K31 C11 C27 78.52(2) 1_555 1_555 1_555
K28 C11 K31 157.04(4) 1_555 1_555 1_555
K28 C11 Se27 78.52(2) 1_555 1_555 1_555
K28 C11 Se11 101.48(2) 1_555 1_555 1_555
K28 C11 C27 78.52(2) 1_555 1_555 1_555
Se11 C27 C11 0.00(9) 1_555 1_555 1_555
K31 C27 Se11 78.52(3) 1_555 1_555 1_555
K31 C27 C11 78.52(3) 1_555 1_555 1_555
K28 C27 K31 157.04(5) 1_555 1_555 1_555
K28 C27 Se11 78.52(3) 1_555 1_555 1_555
K28 C27 C11 78.52(3) 1_555 1_555 1_555
C28 Se12 C12 0.00(7) 1_555 1_555 1_555
Se12 C12 C28 180.00(17) 1_555 1_555 1_555
Se28 C12 Se12 180.0(3) 1_555 1_555 1_555
K25 C12 Se28 78.52(3) 1_556 1_555 1_555
K25 C12 Se12 101.48(3) 1_556 1_555 1_555
K25 C12 C28 78.518(17) 1_556 1_555 1_555
K32 C12 K25 157.04(4) 1_555 1_555 1_556
K32 C12 Se28 78.52(2) 1_555 1_555 1_555
K32 C12 Se12 101.48(5) 1_555 1_555 1_555
K32 C12 C28 78.52(2) 1_555 1_555 1_555
K29 C12 K32 87.73(9) 1_556 1_555 1_555
K29 C12 K25 87.73(12) 1_556 1_555 1_556
K29 C12 Se28 78.52(10) 1_556 1_555 1_555
K29 C12 Se12 101.48(17) 1_556 1_555 1_555
K29 C12 C28 78.5176(8) 1_556 1_555 1_555
Se12 C28 C12 0.00(10) 1_555 1_555 1_555
K25 C28 Se12 78.52(3) 1_556 1_555 1_555
K25 C28 C12 78.52(3) 1_556 1_555 1_555
K32 C28 K25 157.04(5) 1_555 1_555 1_556
K32 C28 Se12 78.52(4) 1_555 1_555 1_555
K32 C28 C12 78.52(2) 1_555 1_555 1_555
K29 C28 K32 87.73(7) 1_556 1_555 1_555
K29 C28 K25 87.73(10) 1_556 1_555 1_556
K29 C28 Se12 78.52(9) 1_556 1_555 1_555
K29 C28 C12 78.52(5) 1_556 1_555 1_555
C29 Se13 C13 0.00(6) 1_555 1_555 1_555
Se13 C13 C29 180.00(14) 1_555 1_555 1_555
Se29 C13 Se13 180.0(2) 1_555 1_555 1_555
K30 C13 Se29 78.52(4) 1_555 1_555 1_555
K30 C13 Se13 101.48(10) 1_555 1_555 1_555
K17 C13 K30 157.04(4) 1_565 1_555 1_555
K17 C13 Se29 78.52(6) 1_565 1_555 1_555
K17 C13 Se13 101.48(8) 1_565 1_555 1_555
K17 C13 C29 78.518(10) 1_565 1_555 1_555
K18 C13 K17 87.73(12) 1_565 1_555 1_565
K18 C13 K30 87.73(2) 1_565 1_555 1_555
K18 C13 Se29 78.52(7) 1_565 1_555 1_555
K18 C13 Se13 101.48(11) 1_565 1_555 1_555
K18 C13 C29 78.518(7) 1_565 1_555 1_555
Se13 C29 C13 0.00(9) 1_555 1_555 1_555
K17 C29 Se13 78.52(5) 1_565 1_555 1_555
K17 C29 C13 78.52(4) 1_565 1_555 1_555
K18 C29 K17 87.73(10) 1_565 1_555 1_565
K18 C29 Se13 78.52(6) 1_565 1_555 1_555
K18 C29 C13 78.52(4) 1_565 1_555 1_555
K3 C14 K31 157.04(9) 1_565 1_555 1_555
K3 C14 C15 78.52(3) 1_565 1_555 1_555
K19 C14 K3 87.73(13) 1_565 1_555 1_565
K19 C14 K31 87.73(3) 1_565 1_555 1_555
K19 C14 C15 78.52(3) 1_565 1_555 1_555
K3 C15 Se14 78.52(6) 1_565 1_555 1_555
K3 C15 C14 78.52(6) 1_565 1_555 1_555
K19 C15 K3 87.73(9) 1_565 1_555 1_565
K19 C15 Se14 78.52(7) 1_565 1_555 1_555
K19 C15 C14 78.52(6) 1_565 1_555 1_555
C64 Se16 C16 0.00(8) 1_455 1_555 1_555
Se16 C16 C64 180.0(2) 1_555 1_555 1_455
Se64 C16 Se16 180.0(3) 1_455 1_555 1_555
K13 C16 Se64 78.518(3) 1_556 1_555 1_455
K13 C16 C64 78.518(3) 1_556 1_555 1_455
K4 C16 K13 157.035(7) 1_565 1_555 1_556
K4 C16 Se64 78.518(3) 1_565 1_555 1_455
K4 C16 Se16 101.482(3) 1_565 1_555 1_555
K4 C16 C64 78.518(3) 1_565 1_555 1_455
K1 C16 K4 87.73(11) 1_566 1_555 1_565
K1 C16 K13 87.73(11) 1_566 1_555 1_556
K1 C16 Se64 78.52(11) 1_566 1_555 1_455
K1 C16 C64 78.52(3) 1_566 1_555 1_455
Se16 C64 C16 0.00(12) 1_655 1_555 1_655
K13 C64 Se16 78.52(9) 1_656 1_555 1_655
K13 C64 C16 78.52(9) 1_656 1_555 1_655
K16 C64 K13 87.73(8) 1_655 1_555 1_656
K16 C64 Se16 78.52(12) 1_655 1_555 1_655
K4 C64 K16 87.73(8) 1_665 1_555 1_655
K4 C64 K13 157.04(18) 1_665 1_555 1_656
K4 C64 Se16 78.52(9) 1_665 1_555 1_655
K4 C64 C16 78.52(9) 1_665 1_555 1_655
K1 C64 K4 87.73(15) 1_666 1_555 1_665
K1 C64 K16 157.04(18) 1_666 1_555 1_655
K1 C64 K13 87.73(15) 1_666 1_555 1_656
K1 C64 Se16 78.52(16) 1_666 1_555 1_655
K1 C64 C16 78.52(7) 1_666 1_555 1_655
K24 C19 C20 78.52(7) 1_555 1_555 1_555
K36 C19 K24 157.04(13) 1_555 1_555 1_555
K36 C19 C20 78.52(6) 1_555 1_555 1_555
K20 C19 K36 87.729(10) 1_555 1_555 1_555
K20 C19 K24 87.73(2) 1_555 1_555 1_555
K20 C19 C20 78.52(7) 1_555 1_555 1_555
K24 C20 C19 78.52(7) 1_555 1_555 1_555
K36 C20 K24 157.04(15) 1_555 1_555 1_555
K36 C20 C19 78.52(8) 1_555 1_555 1_555
K40 C20 K36 87.729(19) 1_555 1_555 1_555
K40 C20 K24 87.729(13) 1_555 1_555 1_555
K20 C20 K40 157.04(15) 1_555 1_555 1_555
K20 C20 C19 78.52(7) 1_555 1_555 1_555
C22 Se21 C21 0.00(3) 1_555 1_555 1_555
Se21 C21 C22 180.00(9) 1_555 1_555 1_555
Se22 C21 Se21 180.00(14) 1_555 1_555 1_555
K38 C21 Se22 78.52(2) 1_555 1_555 1_555
K38 C21 Se21 101.48(2) 1_555 1_555 1_555
K38 C21 C22 78.52(2) 1_555 1_555 1_555
K26 C21 K38 157.04(4) 1_555 1_555 1_555
K26 C21 Se22 78.52(2) 1_555 1_555 1_555
K26 C21 Se21 101.48(2) 1_555 1_555 1_555
K26 C21 C22 78.52(2) 1_555 1_555 1_555
K22 C21 K26 87.73(4) 1_555 1_555 1_555
K22 C21 K38 87.73(4) 1_555 1_555 1_555
K22 C21 Se22 78.52(4) 1_555 1_555 1_555
K22 C21 Se21 101.48(10) 1_555 1_555 1_555
Se21 C22 C21 0.00(5) 1_555 1_555 1_555
K38 C22 Se21 78.52(3) 1_555 1_555 1_555
K38 C22 C21 78.52(3) 1_555 1_555 1_555
K26 C22 K38 157.04(5) 1_555 1_555 1_555
K26 C22 Se21 78.52(3) 1_555 1_555 1_555
K26 C22 C21 78.52(3) 1_555 1_555 1_555
K43 C23 C39 78.52(5) 1_555 1_555 1_555
K40 C23 K43 157.04(9) 1_555 1_555 1_555
K40 C23 C39 78.52(4) 1_555 1_555 1_555
K43 C39 Se23 78.52(6) 1_555 1_555 1_555
K43 C39 C23 78.52(5) 1_555 1_555 1_555
K40 C39 K43 157.04(10) 1_555 1_555 1_555
K40 C39 Se23 78.52(5) 1_555 1_555 1_555
K40 C39 C23 78.52(5) 1_555 1_555 1_555
K37 C24 C40 78.52(4) 1_556 1_555 1_555
K44 C24 K37 157.04(9) 1_555 1_555 1_556
K44 C24 C40 78.52(5) 1_555 1_555 1_555
K41 C24 K44 87.73(7) 1_556 1_555 1_555
K41 C24 K37 87.73(13) 1_556 1_555 1_556
K41 C24 C40 78.52(3) 1_556 1_555 1_555
K37 C40 Se24 78.52(5) 1_556 1_555 1_555
K37 C40 C24 78.52(6) 1_556 1_555 1_555
K44 C40 K37 157.04(10) 1_555 1_555 1_556
K44 C40 Se24 78.52(7) 1_555 1_555 1_555
K44 C40 C24 78.52(4) 1_555 1_555 1_555
K41 C40 K44 87.73(3) 1_556 1_555 1_555
K41 C40 K37 87.73(9) 1_556 1_555 1_556
K41 C40 Se24 78.52(8) 1_556 1_555 1_555
K41 C40 C24 78.52(7) 1_556 1_555 1_555
C26 Se25 C25 0.00(5) 1_555 1_555 1_555
Se25 C25 C26 180.00(12) 1_555 1_555 1_555
Se26 C25 Se25 180.00(19) 1_555 1_555 1_555
K42 C25 Se26 78.52(2) 1_555 1_555 1_555
K42 C25 Se25 101.48(5) 1_555 1_555 1_555
K42 C25 C26 78.52(2) 1_555 1_555 1_555
K30 C25 K42 157.04(4) 1_555 1_555 1_555
K30 C25 Se26 78.52(3) 1_555 1_555 1_555
K30 C25 Se25 101.48(3) 1_555 1_555 1_555
K30 C25 C26 78.518(17) 1_555 1_555 1_555
Se25 C26 C25 0.00(7) 1_555 1_555 1_555
K42 C26 Se25 78.52(4) 1_555 1_555 1_555
K42 C26 C25 78.52(2) 1_555 1_555 1_555
K30 C26 K42 157.04(5) 1_555 1_555 1_555
K30 C26 Se25 78.52(3) 1_555 1_555 1_555
K30 C26 C25 78.52(3) 1_555 1_555 1_555
K47 C30 C31 78.52(5) 1_555 1_555 1_555
K19 C30 K47 157.04(9) 1_565 1_555 1_555
K19 C30 C31 78.52(4) 1_565 1_555 1_555
K35 C30 K19 87.73(13) 1_565 1_555 1_565
K35 C30 K47 87.73(7) 1_565 1_555 1_555
K35 C30 C31 78.52(3) 1_565 1_555 1_555
K47 C31 Se30 78.52(7) 1_555 1_555 1_555
K47 C31 C30 78.52(4) 1_555 1_555 1_555
K19 C31 K47 157.04(10) 1_565 1_555 1_555
K19 C31 Se30 78.52(5) 1_565 1_555 1_555
K19 C31 C30 78.52(6) 1_565 1_555 1_555
K35 C31 K19 87.73(9) 1_565 1_555 1_565
K35 C31 K47 87.73(3) 1_565 1_555 1_555
K35 C31 Se30 78.52(8) 1_565 1_555 1_555
K35 C31 C30 78.52(7) 1_565 1_555 1_555
K45 C32 C48 78.52(4) 1_556 1_555 1_555
K36 C32 K45 157.04(9) 1_565 1_555 1_556
K36 C32 C48 78.52(4) 1_565 1_555 1_555
K33 C32 K36 87.73(13) 1_566 1_555 1_565
K33 C32 K45 87.73(13) 1_566 1_555 1_556
K33 C32 C48 78.52(2) 1_566 1_555 1_555
K45 C48 Se32 78.52(5) 1_556 1_555 1_555
K45 C48 C32 78.52(5) 1_556 1_555 1_555
K36 C48 K45 157.04(10) 1_565 1_555 1_556
K36 C48 Se32 78.52(5) 1_565 1_555 1_555
K36 C48 C32 78.52(5) 1_565 1_555 1_555
K33 C48 K36 87.73(9) 1_566 1_555 1_565
K33 C48 K45 87.73(9) 1_566 1_555 1_556
K33 C48 Se32 78.52(11) 1_566 1_555 1_555
K33 C48 C32 78.52(7) 1_566 1_555 1_555
K53 C33 C49 78.52(7) 1_555 1_555 1_555
K50 C33 K53 157.04(13) 1_555 1_555 1_555
K50 C33 C49 78.52(7) 1_555 1_555 1_555
K49 C33 K50 87.729(10) 1_555 1_555 1_555
K49 C33 K53 87.729(10) 1_555 1_555 1_555
K49 C33 C49 78.52(7) 1_555 1_555 1_555
K54 C33 K49 157.04(13) 1_555 1_555 1_555
K54 C33 K50 87.73(4) 1_555 1_555 1_555
K54 C33 K53 87.73(4) 1_555 1_555 1_555
K54 C33 C49 78.52(6) 1_555 1_555 1_555
K53 C49 C33 78.52(7) 1_555 1_555 1_555
K50 C49 K53 157.04(15) 1_555 1_555 1_555
K50 C49 C33 78.52(7) 1_555 1_555 1_555
K54 C49 K50 87.729(13) 1_555 1_555 1_555
K54 C49 K53 87.729(13) 1_555 1_555 1_555
K54 C49 C33 78.52(8) 1_555 1_555 1_555
K49 C49 K54 157.04(15) 1_555 1_555 1_555
K49 C49 C33 78.52(7) 1_555 1_555 1_555
C38 Se34 C34 0.00(5) 1_555 1_555 1_555
Se34 C34 C38 180.00(12) 1_555 1_555 1_555
Se38 C34 Se34 180.00(19) 1_555 1_555 1_555
K39 C34 Se38 78.52(2) 1_555 1_555 1_555
K39 C34 Se34 101.48(5) 1_555 1_555 1_555
K39 C34 C38 78.52(2) 1_555 1_555 1_555
K54 C34 K39 157.04(4) 1_555 1_555 1_555
K54 C34 Se38 78.52(3) 1_555 1_555 1_555
K54 C34 Se34 101.48(3) 1_555 1_555 1_555
K54 C34 C38 78.518(17) 1_555 1_555 1_555
Se34 C38 C34 0.00(7) 1_555 1_555 1_555
K39 C38 Se34 78.52(4) 1_555 1_555 1_555
K39 C38 C34 78.52(2) 1_555 1_555 1_555
K54 C38 K39 157.04(5) 1_555 1_555 1_555
K54 C38 Se34 78.52(3) 1_555 1_555 1_555
K54 C38 C34 78.52(3) 1_555 1_555 1_555
K40 C35 C36 78.52(7) 1_555 1_555 1_555
K40 C36 C35 78.52(7) 1_555 1_555 1_555
K52 C36 K40 157.04(15) 1_555 1_555 1_555
K56 C36 K40 87.729(13) 1_555 1_555 1_555
K57 C37 C53 78.52(6) 1_555 1_555 1_555
K54 C37 K57 157.04(13) 1_555 1_555 1_555
K54 C37 C53 78.52(7) 1_555 1_555 1_555
K53 C37 K54 87.73(2) 1_555 1_555 1_555
K53 C37 K57 87.729(10) 1_555 1_555 1_555
K53 C37 C53 78.52(7) 1_555 1_555 1_555
K57 C53 C37 78.52(8) 1_555 1_555 1_555
K54 C53 K57 157.04(15) 1_555 1_555 1_555
K54 C53 C37 78.52(7) 1_555 1_555 1_555
K58 C53 K54 87.729(13) 1_555 1_555 1_555
K58 C53 K57 87.729(19) 1_555 1_555 1_555
K53 C53 K58 157.04(15) 1_555 1_555 1_555
K53 C53 C37 78.52(7) 1_555 1_555 1_555
C44 Se41 C41 0.00(6) 1_554 1_555 1_555
Se41 C41 C44 180.00(14) 1_555 1_555 1_554
Se44 C41 Se41 180.0(2) 1_554 1_555 1_555
K57 C41 Se44 78.518(3) 1_555 1_555 1_554
K57 C41 Se41 101.482(3) 1_555 1_555 1_555
K57 C41 C44 78.518(3) 1_555 1_555 1_554
K45 C41 K57 157.035(7) 1_555 1_555 1_555
K45 C41 Se44 78.518(3) 1_555 1_555 1_554
K45 C41 Se41 101.482(3) 1_555 1_555 1_555
K45 C41 C44 78.518(3) 1_555 1_555 1_554
Se41 C44 C41 0.00(9) 1_556 1_555 1_556
K45 C44 Se41 78.52(9) 1_556 1_555 1_556
K45 C44 C41 78.52(9) 1_556 1_555 1_556
K57 C44 K45 157.04(18) 1_556 1_555 1_556
K57 C44 Se41 78.52(9) 1_556 1_555 1_556
K57 C44 C41 78.52(9) 1_556 1_555 1_556
K41 C44 K57 87.73(4) 1_556 1_555 1_556
K41 C44 K45 87.73(4) 1_556 1_555 1_556
K41 C44 Se41 78.52(10) 1_556 1_555 1_556
K61 C44 K41 157.04(18) 1_556 1_555 1_556
K61 C44 K57 87.73(12) 1_556 1_555 1_556
K61 C44 K45 87.73(12) 1_556 1_555 1_556
K61 C44 Se41 78.52(14) 1_556 1_555 1_556
K47 C42 C43 78.52(4) 1_555 1_555 1_555
K59 C42 K47 157.04(9) 1_555 1_555 1_555
K59 C42 C43 78.52(4) 1_555 1_555 1_555
K59 C43 Se42 78.52(5) 1_555 1_555 1_555
K59 C43 C42 78.52(5) 1_555 1_555 1_555
K47 C43 K59 157.04(10) 1_555 1_555 1_555
K47 C43 Se42 78.52(5) 1_555 1_555 1_555
K47 C43 C42 78.52(5) 1_555 1_555 1_555
K49 C45 K62 157.04(13) 1_565 1_555 1_555
K49 C45 C61 78.52(6) 1_565 1_555 1_555
K61 C45 K49 87.729(10) 1_555 1_555 1_565
K50 C45 K61 157.04(13) 1_565 1_555 1_555
K50 C45 K49 87.73(14) 1_565 1_555 1_565
K50 C45 K62 87.73(4) 1_565 1_555 1_555
K50 C45 C61 78.52(5) 1_565 1_555 1_555
K49 C61 C45 78.52(8) 1_565 1_555 1_555
K50 C61 K49 87.73(8) 1_565 1_555 1_565
K50 C61 C45 78.52(9) 1_565 1_555 1_555
K63 C46 C62 78.52(7) 1_555 1_555 1_555
K50 C46 K63 157.04(13) 1_565 1_555 1_555
K50 C46 C62 78.52(6) 1_565 1_555 1_555
K51 C46 K50 87.73(14) 1_565 1_555 1_565
K51 C46 K63 87.73(7) 1_565 1_555 1_555
K51 C46 C62 78.52(5) 1_565 1_555 1_555
K63 C62 C46 78.52(7) 1_555 1_555 1_555
K50 C62 K63 157.04(15) 1_565 1_555 1_555
K50 C62 C46 78.52(8) 1_565 1_555 1_555
K51 C62 K50 87.73(8) 1_565 1_555 1_565
K51 C62 K63 87.729(19) 1_565 1_555 1_555
K51 C62 C46 78.52(9) 1_565 1_555 1_555
K51 C47 C63 78.52(6) 1_565 1_555 1_555
K64 C47 K51 157.04(13) 1_555 1_555 1_565
K64 C47 C63 78.52(7) 1_555 1_555 1_555
K52 C47 K64 87.73(11) 1_565 1_555 1_555
K52 C47 K51 87.73(14) 1_565 1_555 1_565
K52 C47 C63 78.52(5) 1_565 1_555 1_555
K64 C63 C47 78.52(7) 1_555 1_555 1_555
K51 C63 K64 157.04(15) 1_565 1_555 1_555
K51 C63 C47 78.52(8) 1_565 1_555 1_555
K52 C63 K51 87.73(8) 1_565 1_555 1_565
K52 C63 K64 87.73(5) 1_565 1_555 1_555
K52 C63 C47 78.52(10) 1_565 1_555 1_555
C54 Se50 C50 0.00(6) 1_555 1_555 1_555
Se50 C50 C54 180.00(15) 1_555 1_555 1_555
Se54 C50 Se50 180.0(2) 1_555 1_555 1_555
K55 C50 Se54 78.52(3) 1_555 1_555 1_555
K55 C50 Se50 101.48(7) 1_555 1_555 1_555
K55 C50 C54 78.52(3) 1_555 1_555 1_555
K6 C50 K55 157.04(4) 1_655 1_555 1_555
K6 C50 Se54 78.52(4) 1_655 1_555 1_555
K6 C50 Se50 101.48(5) 1_655 1_555 1_555
K6 C50 C54 78.518(13) 1_655 1_555 1_555
K7 C50 K6 87.73(12) 1_655 1_555 1_655
K7 C50 K55 87.73(6) 1_655 1_555 1_555
K7 C50 Se54 78.52(9) 1_655 1_555 1_555
K7 C50 Se50 101.48(14) 1_655 1_555 1_555
K7 C50 C54 78.518(3) 1_655 1_555 1_555
Se50 C54 C50 0.00(9) 1_555 1_555 1_555
K55 C54 Se50 78.52(5) 1_555 1_555 1_555
K55 C54 C50 78.52(2) 1_555 1_555 1_555
K6 C54 K55 157.04(5) 1_655 1_555 1_555
K6 C54 Se50 78.52(3) 1_655 1_555 1_555
K6 C54 C50 78.52(3) 1_655 1_555 1_555
K7 C54 K6 87.73(10) 1_655 1_555 1_655
K7 C54 K55 87.73(4) 1_655 1_555 1_555
K7 C54 Se50 78.52(7) 1_655 1_555 1_555
K7 C54 C50 78.52(4) 1_655 1_555 1_555
C56 Se52 C52 0.00(8) 1_555 1_555 1_555
Se52 C52 C56 180.0(2) 1_555 1_555 1_555
Se56 C52 Se52 180.0(3) 1_555 1_555 1_555
K53 C52 Se56 78.52(2) 1_556 1_555 1_555
K53 C52 C56 78.52(2) 1_556 1_555 1_555
K8 C52 K53 157.04(4) 1_655 1_555 1_556
K8 C52 Se56 78.52(2) 1_655 1_555 1_555
K8 C52 Se52 101.48(2) 1_655 1_555 1_555
K8 C52 C56 78.52(2) 1_655 1_555 1_555
K5 C52 K8 87.73(12) 1_656 1_555 1_655
K5 C52 K53 87.73(12) 1_656 1_555 1_556
K5 C52 Se56 78.52(12) 1_656 1_555 1_555
K5 C52 C56 78.518(4) 1_656 1_555 1_555
Se52 C56 C52 0.00(12) 1_555 1_555 1_555
K53 C56 Se52 78.52(3) 1_556 1_555 1_555
K53 C56 C52 78.52(3) 1_556 1_555 1_555
K8 C56 K53 157.04(5) 1_655 1_555 1_556
K8 C56 Se52 78.52(3) 1_655 1_555 1_555
K8 C56 C52 78.52(3) 1_655 1_555 1_555
K5 C56 K8 87.73(10) 1_656 1_555 1_655
K5 C56 K53 87.73(10) 1_656 1_555 1_556
K5 C56 Se52 78.52(10) 1_656 1_555 1_555
K5 C56 C52 78.52(5) 1_656 1_555 1_555
C60 Se57 C57 0.00(7) 1_554 1_555 1_555
Se57 C57 C60 180.00(17) 1_555 1_555 1_554
Se60 C57 Se57 180.0(3) 1_554 1_555 1_555
K61 C57 Se60 78.518(17) 1_555 1_555 1_554
K61 C57 Se57 101.48(3) 1_555 1_555 1_555
K61 C57 C60 78.5176(8) 1_555 1_555 1_554
K9 C57 K61 157.035(7) 1_655 1_555 1_555
K9 C57 Se60 78.518(15) 1_655 1_555 1_554
K9 C57 Se57 101.48(3) 1_655 1_555 1_555
K9 C57 C60 78.518(7) 1_655 1_555 1_554
K13 C57 K9 87.73(11) 1_655 1_555 1_655
K13 C57 K61 87.73(8) 1_655 1_555 1_555
K13 C57 Se60 78.52(9) 1_655 1_555 1_554
K13 C57 Se57 101.48(19) 1_655 1_555 1_555
K13 C57 C60 78.52(2) 1_655 1_555 1_554
Se57 C60 C57 0.00(10) 1_556 1_555 1_556
K61 C60 Se57 78.52(9) 1_556 1_555 1_556
K61 C60 C57 78.52(10) 1_556 1_555 1_556
K9 C60 K61 157.04(18) 1_656 1_555 1_556
K9 C60 Se57 78.52(10) 1_656 1_555 1_556
K9 C60 C57 78.52(9) 1_656 1_555 1_556
K57 C60 K9 87.73(4) 1_556 1_555 1_656
K57 C60 K61 87.73(8) 1_556 1_555 1_556
K57 C60 Se57 78.52(11) 1_556 1_555 1_556
K13 C60 K57 157.04(18) 1_656 1_555 1_556
K13 C60 K9 87.73(15) 1_656 1_555 1_656
K13 C60 K61 87.73(12) 1_656 1_555 1_556
K13 C60 Se57 78.52(15) 1_656 1_555 1_556
K13 C60 C57 78.52(7) 1_656 1_555 1_556
K63 C58 C59 78.52(5) 1_555 1_555 1_555
K11 C58 K63 157.04(9) 1_655 1_555 1_555
K11 C58 C59 78.52(4) 1_655 1_555 1_555
K15 C58 K11 87.73(13) 1_655 1_555 1_655
K15 C58 K63 87.73(10) 1_655 1_555 1_555
K15 C58 C59 78.52(2) 1_655 1_555 1_555
K63 C59 Se58 78.52(6) 1_555 1_555 1_555
K63 C59 C58 78.52(5) 1_555 1_555 1_555
K11 C59 K63 157.04(10) 1_655 1_555 1_555
K11 C59 Se58 78.52(5) 1_655 1_555 1_555
K11 C59 C58 78.52(5) 1_655 1_555 1_555
K15 C59 K11 87.73(9) 1_655 1_555 1_655
K15 C59 K63 87.73(6) 1_655 1_555 1_555
K15 C59 Se58 78.52(9) 1_655 1_555 1_555
K15 C59 C58 78.52(7) 1_655 1_555 1_555
#######	End powder crystal structure	#######


#######	Begin powder diffraction data	#######
_pd_calc_method                  Rietveld
_diffrn_radiation_probe          x-ray
_diffrn_ambient_temperature      295(2)
_diffrn_source                   'synchrotron source'
_diffrn_source_target            'Beamline BL 9'
_diffrn_source_type              DELTA
_diffrn_measurement_device_type  'powder diffractometer'
_diffrn_detector                 ?
_diffrn_detector_type            'PILATUS 100K'
_refine_ls_goodness_of_fit_all   1.62159
_pd_proc_ls_prof_R_factor        0.07924
_pd_proc_ls_prof_wR_factor       0.08460
_pd_proc_ls_prof_wR_expected     0.05217
loop_
_pd_phase_id
_pd_phase_block_id
_pd_phase_mass_%
1 1 100
loop_
_pd_meas_2theta_scan
_pd_meas_intensity_total
_pd_proc_ls_weight
_pd_calc_intensity_total
_pd_proc_intensity_bkg_calc
2.997589 23.214286 1.000000 23.233798 23.234896
3.007755 22.571429 1.000000 23.215327 23.216431
3.017921 24.428571 1.000000 23.196855 23.197963
3.028087 21.785714 1.000000 23.178381 23.179492
3.038252 24.357143 1.000000 23.159906 23.161019
3.048418 19.066667 1.000000 23.141428 23.142541
3.058584 24.200000 1.000000 23.122948 23.124060
3.068750 21.533333 1.000000 23.104466 23.105575
3.078916 22.333333 1.000000 23.085983 23.087087
3.089082 21.666667 1.000000 23.067498 23.068595
3.099247 23.200000 1.000000 23.049014 23.050102
3.109413 22.066667 1.000000 23.030526 23.031602
3.119579 25.333333 1.000000 23.012038 23.013100
3.129745 21.533333 1.000000 22.993548 22.994593
3.139911 22.133333 1.000000 22.975059 22.976083
3.150077 22.133333 1.000000 22.956569 22.957569
3.160243 22.933333 1.000000 22.938080 22.939052
3.170408 22.933333 1.000000 22.919594 22.920532
3.180574 21.333333 1.000000 22.901108 22.902007
3.190740 21.250000 1.000000 22.882625 22.883477
3.200906 22.250000 1.000000 22.864148 22.864944
3.211072 21.562500 1.000000 22.845679 22.846407
3.221238 21.875000 1.000000 22.827225 22.827865
3.231403 22.187500 1.000000 22.808799 22.809322
3.241569 23.062500 1.000000 22.790419 22.790772
3.251735 21.375000 1.000000 22.772123 22.772219
3.261901 22.750000 1.000000 22.753972 22.753661
3.272067 24.250000 1.000000 22.736054 22.735099
3.282233 24.250000 1.000000 22.718489 22.716533
3.292399 24.437500 1.000000 22.701418 22.697962
3.302564 23.625000 1.000000 22.684981 22.679389
3.312730 21.687500 1.000000 22.669268 22.660810
3.322896 22.812500 1.000000 22.654280 22.642226
3.333062 22.882353 1.000000 22.639870 22.623638
3.343228 22.529412 1.000000 22.625717 22.605046
3.353394 21.000000 1.000000 22.611322 22.586449
3.363559 22.529412 1.000000 22.596052 22.567849
3.373725 22.058824 1.000000 22.579260 22.549243
3.383891 23.647059 1.000000 22.560532 22.530633
3.394057 21.823529 1.000000 22.539906 22.512018
3.404223 23.058824 1.000000 22.517854 22.493398
3.414389 22.588235 1.000000 22.495033 22.474774
3.424555 22.823529 1.000000 22.472062 22.456145
3.434720 23.411765 1.000000 22.449416 22.437513
3.444886 22.588235 1.000000 22.427384 22.418875
3.455052 21.058824 1.000000 22.406090 22.400232
3.465218 24.235294 1.000000 22.385519 22.381584
3.475384 23.588235 1.000000 22.365915 22.362931
3.485550 21.722222 1.000000 22.348447 22.344274
3.495715 22.333333 1.000000 22.329329 22.325613
3.505881 23.500000 1.000000 22.310436 22.306946
3.516047 20.388889 1.000000 22.291689 22.288274
3.526213 22.555556 1.000000 22.273033 22.269597
3.536379 21.722222 1.000000 22.254438 22.250915
3.546545 19.888889 1.000000 22.235887 22.232228
3.556711 21.111111 1.000000 22.217374 22.213536
3.566876 24.000000 1.000000 22.198899 22.194840
3.577042 22.111111 1.000000 22.180463 22.176138
3.587208 21.722222 1.000000 22.162072 22.157431
3.597374 24.333333 1.000000 22.143737 22.138719
3.607540 23.166667 1.000000 22.125475 22.120002
3.617706 23.388889 1.000000 22.107316 22.101279
3.627872 21.578947 1.000000 22.089318 22.082552
3.638037 21.947368 1.000000 22.071591 22.063821
3.648203 24.263158 1.000000 22.054333 22.045083
3.658369 23.368421 1.000000 22.037895 22.026340
3.668535 23.947368 1.000000 22.022841 22.007591
3.678701 21.105263 1.000000 22.010001 21.988838
3.688867 23.421053 1.000000 22.000452 21.970079
3.699032 25.315789 1.000000 21.995394 21.951317
3.709198 22.684211 1.000000 21.995867 21.932547
3.719364 20.947368 1.000000 22.002334 21.913773
3.729530 22.947368 1.000000 22.014214 21.894993
3.739696 22.421053 1.000000 22.029497 21.876207
3.749862 23.368421 1.000000 22.044578 21.857417
3.760028 23.789474 1.000000 22.054435 21.838621
3.770193 25.000000 1.000000 22.053328 21.819821
3.780359 22.000000 1.000000 22.036914 21.801014
3.790525 22.850000 1.000000 22.004555 21.782202
3.800691 21.150000 1.000000 21.959767 21.763384
3.810857 23.050000 1.000000 21.908119 21.744561
3.821023 22.950000 1.000000 21.854965 21.725733
3.831188 22.350000 1.000000 21.804361 21.706900
3.841354 22.800000 1.000000 21.758756 21.688061
3.851520 22.450000 1.000000 21.719110 21.669216
3.861686 21.200000 1.000000 21.685213 21.650365
3.871852 25.050000 1.000000 21.656142 21.631509
3.882018 20.350000 1.000000 21.630708 21.612648
3.892184 22.950000 1.000000 21.607781 21.593781
3.902349 22.150000 1.000000 21.586460 21.574910
3.912515 22.800000 1.000000 21.566107 21.556032
3.922681 22.857143 1.000000 21.546323 21.537149
3.932847 23.285714 1.000000 21.526875 21.518259
3.943013 21.380952 1.000000 21.507636 21.499365
3.953179 20.380952 1.000000 21.488546 21.480464
3.963344 24.000000 1.000000 21.469577 21.461560
3.973510 21.095238 1.000000 21.450719 21.442649
3.983676 23.285714 1.000000 21.431985 21.423731
3.993842 23.142857 1.000000 21.413413 21.404809
4.004008 21.095238 1.000000 21.395083 21.385880
4.014174 21.714286 1.000000 21.377150 21.366946
4.024340 24.571429 1.000000 21.359903 21.348007
4.034505 20.380952 1.000000 21.343799 21.329063
4.044671 19.714286 1.000000 21.329495 21.310112
4.054837 24.142857 1.000000 21.317873 21.291156
4.065003 21.454545 1.000000 21.309866 21.272194
4.075169 21.454545 1.000000 21.306213 21.253226
4.085335 20.318182 1.000000 21.307091 21.234253
4.095500 21.954545 1.000000 21.311722 21.215275
4.105666 22.727273 1.000000 21.318098 21.196291
4.115832 22.826087 1.000000 21.322882 21.177300
4.125998 21.590909 1.000000 21.321686 21.158304
4.136164 21.454545 1.000000 21.310170 21.139302
4.146330 21.272727 1.000000 21.286159 21.120295
4.156496 21.090909 1.000000 21.251124 21.101282
4.166661 23.272727 1.000000 21.209154 21.082265
4.176827 22.818182 1.000000 21.164749 21.063241
4.186993 21.681818 1.000000 21.121505 21.044211
4.197159 22.318182 1.000000 21.081705 21.025175
4.207325 21.782609 1.000000 21.046358 21.006134
4.217491 21.000000 1.000000 21.015454 20.987087
4.227656 20.695652 1.000000 20.988338 20.968036
4.237822 21.739130 1.000000 20.964081 20.948978
4.247988 20.739130 1.000000 20.941789 20.929914
4.258154 21.782609 1.000000 20.920738 20.910844
4.268320 22.826087 1.000000 20.900424 20.891769
4.278486 21.565217 1.000000 20.880529 20.872688
4.288652 21.478261 1.000000 20.860871 20.853601
4.298817 22.086957 1.000000 20.841353 20.834511
4.308983 22.260870 1.000000 20.821919 20.815413
4.319149 22.695652 1.000000 20.802545 20.796310
4.329315 21.782609 1.000000 20.783214 20.777201
4.339481 20.521739 1.000000 20.763917 20.758086
4.349647 22.478261 1.000000 20.744647 20.738966
4.359813 20.625000 1.000000 20.725398 20.719840
4.369978 22.880000 1.000000 20.706169 20.700710
4.380144 19.304348 1.000000 20.686952 20.681573
4.390310 18.913043 1.000000 20.667747 20.662430
4.400476 21.043478 1.000000 20.648552 20.643282
4.410642 21.217391 1.000000 20.629365 20.624128
4.420808 21.782609 1.000000 20.610185 20.604969
4.430973 20.869565 1.000000 20.591011 20.585806
4.441139 22.260870 1.000000 20.571841 20.566635
4.451305 19.130435 1.000000 20.552674 20.547459
4.461471 20.869565 1.000000 20.533511 20.528278
4.471637 21.217391 1.000000 20.514350 20.509091
4.481803 19.826087 1.000000 20.495192 20.489898
4.491969 20.913043 1.000000 20.476036 20.470700
4.502134 20.208333 1.000000 20.456884 20.451499
4.512300 20.166667 1.000000 20.437733 20.432290
4.522466 21.086957 1.000000 20.418584 20.413075
4.532632 19.521739 1.000000 20.399439 20.393855
4.542798 20.826087 1.000000 20.380303 20.374630
4.552964 22.434783 1.000000 20.361201 20.355399
4.563129 22.304348 1.000000 20.342070 20.336165
4.573295 20.541667 1.000000 20.322944 20.316923
4.583461 20.956522 1.000000 20.303825 20.297676
4.593627 22.217391 1.000000 20.284716 20.278424
4.603793 21.347826 1.000000 20.265619 20.259166
4.613959 19.304348 1.000000 20.246539 20.239903
4.624125 20.347826 1.000000 20.227480 20.220635
4.634290 21.217391 1.000000 20.208455 20.201363
4.644456 19.958333 1.000000 20.189478 20.182084
4.654622 20.958333 1.000000 20.170586 20.162800
4.664788 19.541667 1.000000 20.151846 20.143510
4.674954 19.347826 1.000000 20.133380 20.124215
4.685120 19.956522 1.000000 20.115385 20.104915
4.695285 20.782609 1.000000 20.098148 20.085612
4.705451 20.739130 1.000000 20.082015 20.066301
4.715617 21.173913 1.000000 20.067326 20.046985
4.725783 19.434783 1.000000 20.054272 20.027665
4.735949 19.913043 1.000000 20.042723 20.008339
4.746115 20.217391 1.000000 20.032079 19.989007
4.756281 20.521739 1.000000 20.021173 19.969671
4.766446 20.652174 1.000000 20.008323 19.950332
4.776612 19.695652 1.000000 19.991744 19.930985
4.786778 18.833333 1.000000 19.970541 19.911634
4.796944 20.666667 1.000000 19.945430 19.892277
4.807110 19.291667 1.000000 19.918095 19.872916
4.817276 18.217391 1.000000 19.890282 19.853549
4.827441 20.043478 1.000000 19.863254 19.834179
4.837607 19.391304 1.000000 19.837686 19.814803
4.847773 18.043478 1.000000 19.813770 19.795422
4.857939 19.478261 1.000000 19.791354 19.776035
4.868105 18.521739 1.000000 19.770115 19.756644
4.878271 20.434783 1.000000 19.749703 19.737248
4.888437 18.166667 1.000000 19.729827 19.717847
4.898602 20.608696 1.000000 19.710287 19.698443
4.908768 19.217391 1.000000 19.690959 19.679032
4.918934 18.782609 1.000000 19.671786 19.659617
4.929100 20.000000 1.000000 19.652757 19.640197
4.939266 18.333333 1.000000 19.633900 19.620772
4.949432 19.041667 1.000000 19.615301 19.601342
4.959597 17.782609 1.000000 19.597141 19.581910
4.969763 19.652174 1.000000 19.579746 19.562471
4.979929 19.913043 1.000000 19.563660 19.543028
4.990095 18.521739 1.000000 19.549657 19.523579
5.000261 18.304348 1.000000 19.538660 19.504127
5.010427 17.869565 1.000000 19.531493 19.484669
5.020593 20.043478 1.000000 19.528476 19.465208
5.030758 21.260870 1.000000 19.528946 19.445743
5.040924 18.434783 1.000000 19.530863 19.426272
5.051090 18.304348 1.000000 19.530599 19.406797
5.061256 19.565217 1.000000 19.523331 19.387317
5.071422 20.130435 1.000000 19.504983 19.367833
5.081588 20.791667 1.000000 19.475163 19.348345
5.091754 19.625000 1.000000 19.437518 19.328852
5.101919 17.260870 1.000000 19.396939 19.309357
5.112085 18.695652 1.000000 19.357304 19.289855
5.122251 18.695652 1.000000 19.320921 19.270349
5.132417 18.478261 1.000000 19.288658 19.250840
5.142583 18.782609 1.000000 19.260326 19.231325
5.152749 17.826087 1.000000 19.235155 19.211807
5.162914 20.173913 1.000000 19.212217 19.192287
5.173080 19.565217 1.000000 19.190697 19.172760
5.183246 18.260870 1.000000 19.170017 19.153229
5.193412 20.173913 1.000000 19.149814 19.133695
5.203578 19.608696 1.000000 19.129887 19.114156
5.213744 19.391304 1.000000 19.110137 19.094613
5.223910 17.375000 1.000000 19.090527 19.075067
5.234075 16.750000 1.000000 19.071062 19.055518
5.244241 17.291667 1.000000 19.051784 19.035964
5.254407 18.217391 1.000000 19.032790 19.016405
5.264573 18.125000 1.000000 19.014231 18.996843
5.274739 16.652174 1.000000 18.996303 18.977277
5.284905 18.913043 1.000000 18.979196 18.957708
5.295070 18.217391 1.000000 18.963008 18.938136
5.305236 18.000000 1.000000 18.947627 18.918559
5.315402 17.956522 1.000000 18.932637 18.898978
5.325568 17.478261 1.000000 18.917248 18.879394
5.335734 18.173913 1.000000 18.900368 18.859806
5.345900 18.478261 1.000000 18.881059 18.840214
5.356066 18.565217 1.000000 18.859261 18.820619
5.366231 17.375000 1.000000 18.835846 18.801023
5.376397 18.125000 1.000000 18.811917 18.781421
5.386563 19.000000 1.000000 18.788304 18.761815
5.396729 18.173913 1.000000 18.765462 18.742206
5.406895 19.826087 1.000000 18.743526 18.722594
5.417061 18.826087 1.000000 18.722412 18.702979
5.427226 18.478261 1.000000 18.701932 18.683362
5.437392 17.478261 1.000000 18.681878 18.663740
5.447558 18.956522 1.000000 18.662089 18.644115
5.457724 18.565217 1.000000 18.642452 18.624486
5.467890 20.173913 1.000000 18.622902 18.604855
5.478056 18.304348 1.000000 18.603405 18.585220
5.488222 17.304348 1.000000 18.583943 18.565583
5.498387 17.434783 1.000000 18.564510 18.545944
5.508553 17.826087 1.000000 18.545101 18.526301
5.518719 17.291667 1.000000 18.525724 18.506654
5.528885 17.750000 1.000000 18.506377 18.487005
5.539051 17.260870 1.000000 18.487070 18.467353
5.549217 17.478261 1.000000 18.467813 18.447697
5.559382 17.217391 1.000000 18.448611 18.428042
5.569548 17.608696 1.000000 18.429451 18.408381
5.579714 17.565217 1.000000 18.410313 18.388718
5.589880 17.173913 1.000000 18.391156 18.369052
5.600046 17.739130 1.000000 18.371928 18.349383
5.610212 17.391304 1.000000 18.352596 18.329712
5.620378 17.782609 1.000000 18.333174 18.310039
5.630543 18.086957 1.000000 18.313715 18.290365
5.640709 18.916667 1.000000 18.294264 18.270686
5.650875 19.217391 1.000000 18.274854 18.251005
5.661041 18.083333 1.000000 18.255499 18.231322
5.671207 18.041667 1.000000 18.236202 18.211636
5.681373 17.608696 1.000000 18.216957 18.191948
5.691539 16.217391 1.000000 18.197756 18.172258
5.701704 18.391304 1.000000 18.178598 18.152568
5.711870 16.391304 1.000000 18.159476 18.132873
5.722036 17.826087 1.000000 18.140395 18.113177
5.732202 18.000000 1.000000 18.121365 18.093478
5.742368 17.652174 1.000000 18.102408 18.073777
5.752534 17.869565 1.000000 18.083607 18.054075
5.762699 17.478261 1.000000 18.064960 18.034372
5.772865 17.913043 1.000000 18.046645 18.014666
5.783031 16.347826 1.000000 18.028868 17.994957
5.793197 16.304348 1.000000 18.011873 17.975247
5.803363 16.750000 1.000000 17.995862 17.955535
5.813529 17.791667 1.000000 17.980863 17.935822
5.823695 18.708333 1.000000 17.966577 17.916107
5.833860 16.565217 1.000000 17.952244 17.896392
5.844026 15.913043 1.000000 17.936616 17.876673
5.854192 17.478261 1.000000 17.918404 17.856954
5.864358 16.826087 1.000000 17.897289 17.837232
5.874524 16.826087 1.000000 17.874259 17.817509
5.884690 18.782609 1.000000 17.850689 17.797785
5.894855 17.000000 1.000000 17.827579 17.778062
5.905021 16.565217 1.000000 17.805426 17.758335
5.915187 15.869565 1.000000 17.784340 17.738607
5.925353 17.217391 1.000000 17.764187 17.718878
5.935519 16.391304 1.000000 17.744744 17.699147
5.945685 16.458333 1.000000 17.725796 17.679416
5.955851 16.541667 1.000000 17.707199 17.659684
5.966016 16.333333 1.000000 17.688884 17.639952
5.976182 16.043478 1.000000 17.670896 17.620218
5.986348 17.739130 1.000000 17.653300 17.600482
5.996514 16.391304 1.000000 17.636191 17.580746
6.006680 18.347826 1.000000 17.620062 17.561009
6.016846 15.695652 1.000000 17.605616 17.541272
6.027011 15.695652 1.000000 17.593864 17.521535
6.037177 15.913043 1.000000 17.585933 17.501796
6.047343 16.652174 1.000000 17.582606 17.482057
6.057509 16.217391 1.000000 17.583607 17.462316
6.067675 16.652174 1.000000 17.586831 17.442576
6.077841 17.347826 1.000000 17.587721 17.422835
6.088007 17.043478 1.000000 17.579753 17.403093
6.098172 17.800000 1.000000 17.558275 17.383353
6.108338 17.583333 1.000000 17.525116 17.363611
6.118504 14.869565 1.000000 17.486643 17.343869
6.128670 16.391304 1.000000 17.448598 17.324126
6.138836 16.043478 1.000000 17.414223 17.304383
6.149002 16.625000 1.000000 17.384589 17.284641
6.159167 15.043478 1.000000 17.359346 17.264900
6.169333 16.478261 1.000000 17.337475 17.245157
6.179499 17.478261 1.000000 17.317905 17.225414
6.189665 16.478261 1.000000 17.299821 17.205672
6.199831 16.043478 1.000000 17.282748 17.185929
6.209997 15.652174 1.000000 17.266560 17.166187
6.220163 17.695652 1.000000 17.251148 17.146445
6.230328 16.217391 1.000000 17.236916 17.126706
6.240494 16.958333 1.000000 17.224568 17.106965
6.250660 16.125000 1.000000 17.215337 17.087224
6.260826 16.250000 1.000000 17.210973 17.067484
6.270992 16.217391 1.000000 17.213352 17.047744
6.281158 17.217391 1.000000 17.223570 17.028005
6.291323 18.000000 1.000000 17.240625 17.008269
6.301489 17.086957 1.000000 17.259997 16.988531
6.311655 17.173913 1.000000 17.272640 16.968794
6.321821 15.869565 1.000000 17.267320 16.949059
6.331987 17.173913 1.000000 17.239540 16.929323
6.342153 16.826087 1.000000 17.196659 16.909589
6.352319 15.739130 1.000000 17.150055 16.889856
6.362484 16.043478 1.000000 17.107650 16.870126
6.372650 16.695652 1.000000 17.072956 16.850395
6.382816 16.458333 1.000000 17.046358 16.830665
6.392982 15.708333 1.000000 17.026519 16.810937
6.403148 15.250000 1.000000 17.011624 16.791210
6.413314 16.391304 1.000000 17.000145 16.771484
6.423480 16.347826 1.000000 16.991106 16.751759
6.433645 14.869565 1.000000 16.984024 16.732038
6.443811 16.304348 1.000000 16.978738 16.712317
6.453977 17.217391 1.000000 16.975279 16.692597
6.464143 15.956522 1.000000 16.973782 16.672878
6.474309 16.347826 1.000000 16.974457 16.653162
6.484475 17.739130 1.000000 16.977574 16.633447
6.494640 17.608696 1.000000 16.983470 16.613736
6.504806 18.000000 1.000000 16.992558 16.594025
6.514972 15.478261 1.000000 17.005345 16.574315
6.525138 16.173913 1.000000 17.022450 16.554608
6.535304 16.791667 1.000000 17.044636 16.534903
6.545470 18.083333 1.000000 17.072846 16.515200
6.555636 16.826087 1.000000 17.108256 16.495499
6.565801 17.956522 1.000000 17.152344 16.475802
6.575967 17.173913 1.000000 17.206997 16.456105
6.586133 17.695652 1.000000 17.274625 16.436411
6.596299 17.869565 1.000000 17.358367 16.416719
6.606465 17.391304 1.000000 17.462356 16.397030
6.616631 17.391304 1.000000 17.592136 16.377343
6.626796 18.260870 1.000000 17.755357 16.357661
6.636962 19.217391 1.000000 17.963276 16.337980
6.647128 17.956522 1.000000 18.234129 16.318301
6.657294 18.869565 1.000000 18.601791 16.298625
6.667460 18.391304 1.000000 19.135333 16.278952
6.677626 18.458333 1.000000 19.975721 16.259281
6.687792 18.083333 1.000000 21.384774 16.239614
6.697957 20.565217 1.000000 23.776515 16.219951
6.708123 19.130435 1.000000 27.662092 16.200290
6.718289 21.739130 1.000000 33.440222 16.180632
6.728455 27.086957 1.000000 41.032263 16.160977
6.738621 40.565217 1.000000 49.416056 16.141325
6.748787 65.043478 1.000000 56.199704 16.121677
6.758952 84.173913 1.000000 58.176863 16.102034
6.769118 66.739130 1.000000 54.133199 16.082392
6.779284 44.956522 1.000000 46.371468 16.062754
6.789450 34.260870 1.000000 38.028617 16.043120
6.799616 26.652174 1.000000 30.985955 16.023489
6.809782 21.695652 1.000000 25.870484 16.003862
6.819948 19.416667 1.000000 22.539845 15.984239
6.830113 20.083333 1.000000 20.519837 15.964621
6.840279 18.458333 1.000000 19.318240 15.945005
6.850445 16.260870 1.000000 18.575130 15.925394
6.860611 18.173913 1.000000 18.077557 15.905786
6.870777 17.043478 1.000000 17.716285 15.886182
6.880943 16.826087 1.000000 17.439153 15.866583
6.891108 16.500000 1.000000 17.221458 15.846990
6.901274 16.391304 1.000000 17.051657 15.827399
6.911440 15.260870 1.000000 16.925450 15.807812
6.921606 15.695652 1.000000 16.842007 15.788230
6.931772 15.565217 1.000000 16.799663 15.768652
6.941938 14.565217 1.000000 16.790069 15.749079
6.952104 14.521739 1.000000 16.791447 15.729510
6.962269 17.041667 1.000000 16.765701 15.709948
6.972435 15.416667 1.000000 16.679283 15.690389
6.982601 17.041667 1.000000 16.542847 15.670834
6.992767 16.304348 1.000000 16.412522 15.651285
7.002933 14.478261 1.000000 16.272678 15.631740
7.013099 14.826087 1.000000 16.158136 15.612201
7.023264 15.956522 1.000000 16.068952 15.592668
7.033430 14.913043 1.000000 15.999743 15.573138
7.043596 16.826087 1.000000 15.944193 15.553614
7.053762 17.130435 1.000000 15.897400 15.534095
7.063928 13.782609 1.000000 15.856375 15.514582
7.074094 14.869565 1.000000 15.819708 15.495073
7.084260 15.956522 1.000000 15.787096 15.475570
7.094425 15.304348 1.000000 15.759290 15.456075
7.104591 16.478261 1.000000 15.738315 15.436583
7.114757 15.166667 1.000000 15.727609 15.417097
7.124923 15.208333 1.000000 15.731282 15.397617
7.135089 14.913043 1.000000 15.751499 15.378142
7.145255 15.217391 1.000000 15.785001 15.358674
7.155421 14.375000 1.000000 15.817688 15.339211
7.165586 14.869565 1.000000 15.822911 15.319756
7.175752 15.869565 1.000000 15.779634 15.300305
7.185918 14.478261 1.000000 15.698926 15.280861
7.196084 16.391304 1.000000 15.608987 15.261423
7.206250 13.782609 1.000000 15.528674 15.241990
7.216416 15.478261 1.000000 15.464055 15.222565
7.226581 12.869565 1.000000 15.414165 15.203147
7.236747 15.652174 1.000000 15.374977 15.183734
7.246913 15.695652 1.000000 15.342428 15.164328
7.257079 15.083333 1.000000 15.313649 15.144928
7.267245 13.333333 1.000000 15.287013 15.125535
7.277411 15.695652 1.000000 15.261706 15.106149
7.287577 15.956522 1.000000 15.237337 15.086770
7.297742 15.565217 1.000000 15.213708 15.067399
7.307908 16.217391 1.000000 15.190668 15.048033
7.318074 16.086957 1.000000 15.168162 15.028675
7.328240 13.434783 1.000000 15.146144 15.009323
7.338406 15.608696 1.000000 15.124575 14.989979
7.348572 14.521739 1.000000 15.103408 14.970642
7.358737 14.652174 1.000000 15.082572 14.951314
7.368903 15.086957 1.000000 15.061989 14.931992
7.379069 15.434783 1.000000 15.041688 14.912677
7.389235 14.739130 1.000000 15.021871 14.893369
7.399401 15.166667 1.000000 15.002395 14.874069
7.409567 14.208333 1.000000 14.983482 14.854777
7.419733 15.458333 1.000000 14.965226 14.835493
7.429898 15.652174 1.000000 14.947752 14.816218
7.440064 14.043478 1.000000 14.931242 14.796949
7.450230 14.521739 1.000000 14.915986 14.777688
7.460396 13.739130 1.000000 14.902470 14.758435
7.470562 15.217391 1.000000 14.891612 14.739191
7.480728 13.739130 1.000000 14.885385 14.719954
7.490893 13.434783 1.000000 14.887615 14.700728
7.501059 15.521739 1.000000 14.905202 14.681507
7.511225 15.652174 1.000000 14.948216 14.662296
7.521391 13.739130 1.000000 15.025981 14.643092
7.531557 13.521739 1.000000 15.138565 14.623898
7.541723 14.360000 1.000000 15.262657 14.604711
7.551889 14.708333 1.000000 15.338185 14.585534
7.562054 14.125000 1.000000 15.300528 14.566367
7.572220 15.391304 1.000000 15.164170 14.547207
7.582386 14.565217 1.000000 15.001461 14.528056
7.592552 13.043478 1.000000 14.861366 14.508913
7.602718 15.130435 1.000000 14.758176 14.489780
7.612884 14.913043 1.000000 14.687784 14.470656
7.623049 14.000000 1.000000 14.640123 14.451543
7.633215 14.000000 1.000000 14.606154 14.432437
7.643381 13.347826 1.000000 14.580274 14.413340
7.653547 13.086957 1.000000 14.559938 14.394253
7.663713 13.833333 1.000000 14.544789 14.375176
7.673879 14.695652 1.000000 14.536483 14.356107
7.684045 15.695652 1.000000 14.539387 14.337049
7.694210 16.083333 1.000000 14.561237 14.318002
7.704376 14.791667 1.000000 14.611704 14.298962
7.714542 15.652174 1.000000 14.696793 14.279933
7.724708 13.826087 1.000000 14.807039 14.260914
7.734874 14.086957 1.000000 14.900337 14.241904
7.745040 16.086957 1.000000 14.906136 14.222904
7.755205 13.695652 1.000000 14.802916 14.203917
7.765371 15.347826 1.000000 14.652112 14.184938
7.775537 14.043478 1.000000 14.513115 14.165969
7.785703 13.869565 1.000000 14.407357 14.147010
7.795869 14.695652 1.000000 14.333615 14.128061
7.806035 14.826087 1.000000 14.282516 14.109124
7.816201 14.304348 1.000000 14.244743 14.090196
7.826366 14.956522 1.000000 14.214272 14.071281
7.836532 13.125000 1.000000 14.187883 14.052375
7.846698 13.875000 1.000000 14.164122 14.033480
7.856864 12.391304 1.000000 14.142465 14.014596
7.867030 13.260870 1.000000 14.122994 13.995722
7.877196 13.260870 1.000000 14.106342 13.976860
7.887362 14.478261 1.000000 14.093519 13.958008
7.897527 12.608696 1.000000 14.085234 13.939170
7.907693 16.304348 1.000000 14.080438 13.920340
7.917859 15.347826 1.000000 14.073845 13.901522
7.928025 13.956522 1.000000 14.056669 13.882716
7.938191 13.217391 1.000000 14.026835 13.863921
7.948357 15.086957 1.000000 13.992371 13.845137
7.958522 13.043478 1.000000 13.960098 13.826367
7.968688 13.782609 1.000000 13.932024 13.807606
7.978854 14.291667 1.000000 13.907658 13.788858
7.989020 14.166667 1.000000 13.885793 13.770121
7.999186 14.875000 1.000000 13.865387 13.751396
8.009352 13.956522 1.000000 13.845800 13.732683
8.019518 15.217391 1.000000 13.826724 13.713982
8.029683 13.130435 1.000000 13.807981 13.695294
8.039849 14.478261 1.000000 13.789469 13.676618
8.050015 13.833333 1.000000 13.771159 13.657953
8.060181 14.608696 1.000000 13.753020 13.639301
8.070347 14.217391 1.000000 13.735025 13.620661
8.080513 12.739130 1.000000 13.717174 13.602034
8.090678 14.521739 1.000000 13.699453 13.583421
8.100844 14.608696 1.000000 13.681853 13.564818
8.111010 14.130435 1.000000 13.664376 13.546229
8.121176 13.708333 1.000000 13.647022 13.527652
8.131342 14.333333 1.000000 13.629798 13.509088
8.141508 13.083333 1.000000 13.612734 13.490537
8.151674 14.608696 1.000000 13.595795 13.471999
8.161839 14.260870 1.000000 13.579024 13.453476
8.172005 12.782609 1.000000 13.562445 13.434964
8.182171 13.913043 1.000000 13.546100 13.416465
8.192337 13.130435 1.000000 13.530049 13.397980
8.202503 14.086957 1.000000 13.514398 13.379508
8.212669 14.695652 1.000000 13.499351 13.361050
8.222834 13.913043 1.000000 13.485321 13.342606
8.233000 13.608696 1.000000 13.473052 13.324175
8.243166 14.130435 1.000000 13.463580 13.305757
8.253332 13.565217 1.000000 13.457685 13.287353
8.263498 13.565217 1.000000 13.454413 13.268963
8.273664 14.083333 1.000000 13.448138 13.250587
8.283830 12.666667 1.000000 13.431550 13.232225
8.293995 14.826087 1.000000 13.406247 13.213878
8.304161 14.608696 1.000000 13.380255 13.195544
8.314327 12.565217 1.000000 13.357750 13.177224
8.324493 14.565217 1.000000 13.339209 13.158919
8.334659 12.826087 1.000000 13.323904 13.140627
8.344825 14.000000 1.000000 13.311160 13.122350
8.354990 13.695652 1.000000 13.300785 13.104090
8.365156 13.347826 1.000000 13.293138 13.085842
8.375322 12.521739 1.000000 13.289263 13.067609
8.385488 13.565217 1.000000 13.291528 13.049391
8.395654 14.391304 1.000000 13.304344 13.031187
8.405820 12.608696 1.000000 13.336456 13.012998
8.415986 12.720000 1.000000 13.400117 12.994825
8.426151 13.791667 1.000000 13.503860 12.976668
8.436317 14.217391 1.000000 13.631115 12.958524
8.446483 13.043478 1.000000 13.707573 12.940396
8.456649 12.869565 1.000000 13.650574 12.922282
8.466815 13.434783 1.000000 13.505882 12.904185
8.476981 13.086957 1.000000 13.367206 12.886102
8.487146 13.391304 1.000000 13.268879 12.868037
8.497312 14.347826 1.000000 13.207856 12.849986
8.507478 11.956522 1.000000 13.172441 12.831950
8.517644 12.782609 1.000000 13.153448 12.813930
8.527810 12.173913 1.000000 13.146503 12.795926
8.537976 12.913043 1.000000 13.151157 12.777937
8.548142 13.565217 1.000000 13.170364 12.759965
8.558307 14.041667 1.000000 13.211998 12.742010
8.568473 14.083333 1.000000 13.292956 12.724070
8.578639 13.500000 1.000000 13.443168 12.706146
8.588805 13.739130 1.000000 13.699478 12.688238
8.598971 13.260870 1.000000 14.068387 12.670346
8.609137 12.869565 1.000000 14.427838 12.652471
8.619303 12.695652 1.000000 14.483431 12.634613
8.629468 14.043478 1.000000 14.159014 12.616772
8.639634 13.782609 1.000000 13.743909 12.598947
8.649800 13.695652 1.000000 13.426199 12.581138
8.659966 12.782609 1.000000 13.223826 12.563346
8.670132 13.347826 1.000000 13.102925 12.545571
8.680298 13.130435 1.000000 13.030027 12.527813
8.690463 12.956522 1.000000 12.984980 12.510073
8.700629 13.458333 1.000000 12.958482 12.492349
8.710795 14.291667 1.000000 12.947643 12.474642
8.720961 12.375000 1.000000 12.954095 12.456952
8.731127 12.695652 1.000000 12.985094 12.439280
8.741293 13.391304 1.000000 13.056380 12.421625
8.751459 13.304348 1.000000 13.191794 12.403987
8.761624 13.652174 1.000000 13.406406 12.386369
8.771790 13.043478 1.000000 13.646823 12.368767
8.781956 13.782609 1.000000 13.724776 12.351182
8.792122 13.652174 1.000000 13.535532 12.333615
8.802288 14.173913 1.000000 13.260290 12.316066
8.812454 14.869565 1.000000 13.044638 12.298535
8.822619 14.565217 1.000000 12.905682 12.281023
8.832785 13.478261 1.000000 12.820076 12.263528
8.842951 13.260870 1.000000 12.765251 12.246051
8.853117 14.083333 1.000000 12.727537 12.228593
8.863283 15.583333 1.000000 12.699980 12.211152
8.873449 13.695652 1.000000 12.679076 12.193730
8.883615 13.250000 1.000000 12.662913 12.176327
8.893780 13.304348 1.000000 12.650365 12.158943
8.903946 11.434783 1.000000 12.640752 12.141577
8.914112 12.913043 1.000000 12.633678 12.124229
8.924278 13.913043 1.000000 12.628969 12.106900
8.934444 13.782609 1.000000 12.626512 12.089590
8.944610 13.608696 1.000000 12.626346 12.072298
8.954775 14.041667 1.000000 12.628672 12.055028
8.964941 13.043478 1.000000 12.633799 12.037775
8.975107 14.521739 1.000000 12.642205 12.020541
8.985273 15.043478 1.000000 12.654603 12.003326
8.995439 13.208333 1.000000 12.672051 11.986130
9.005605 13.791667 1.000000 12.696150 11.968954
9.015771 14.250000 1.000000 12.729381 11.951797
9.025936 13.217391 1.000000 12.775729 11.934661
9.036102 14.217391 1.000000 12.841951 11.917544
9.046268 14.521739 1.000000 12.940208 11.900446
9.056434 15.434783 1.000000 13.093525 11.883367
9.066600 14.652174 1.000000 13.343723 11.866309
9.076766 13.652174 1.000000 13.749388 11.849270
9.086931 14.130435 1.000000 14.318307 11.832253
9.097097 13.217391 1.000000 14.784092 11.815254
9.107263 14.086957 1.000000 14.664201 11.798276
9.117429 14.913043 1.000000 14.130057 11.781318
9.127595 14.173913 1.000000 13.661431 11.764380
9.137761 15.666667 1.000000 13.374048 11.747462
9.147927 13.375000 1.000000 13.219248 11.730565
9.158092 14.208333 1.000000 13.143744 11.713689
9.168258 14.782609 1.000000 13.115939 11.696833
9.178424 15.043478 1.000000 13.120147 11.679998
9.188590 15.782609 1.000000 13.149504 11.663183
9.198756 15.478261 1.000000 13.202554 11.646389
9.208922 14.652174 1.000000 13.282621 11.629615
9.219087 14.173913 1.000000 13.399159 11.612865
9.229253 17.391304 1.000000 13.569679 11.596133
9.239419 16.826087 1.000000 13.810747 11.579423
9.249585 16.086957 1.000000 14.077884 11.562734
9.259751 15.565217 1.000000 14.203531 11.546066
9.269917 15.695652 1.000000 14.151332 11.529420
9.280083 17.521739 1.000000 14.099154 11.512795
9.290248 19.000000 1.000000 14.124544 11.496193
9.300414 15.916667 1.000000 14.217947 11.479611
9.310580 18.130435 1.000000 14.362892 11.463050
9.320746 17.565217 1.000000 14.551008 11.446512
9.330912 17.826087 1.000000 14.780347 11.429994
9.341078 16.826087 1.000000 15.053094 11.413499
9.351244 19.130435 1.000000 15.374473 11.397026
9.361409 19.434783 1.000000 15.752289 11.380576
9.371575 20.434783 1.000000 16.197387 11.364147
9.381741 20.217391 1.000000 16.724137 11.347740
9.391907 22.565217 1.000000 17.351514 11.331355
9.402073 22.956522 1.000000 18.104746 11.314992
9.412239 23.608696 1.000000 19.017631 11.298652
9.422404 22.913043 1.000000 20.136171 11.282336
9.432570 25.208333 1.000000 21.524613 11.266040
9.442736 28.041667 1.000000 23.273500 11.249768
9.452902 26.739130 1.000000 25.514288 11.233517
9.463068 32.173913 1.000000 28.442684 11.217290
9.473234 34.043478 1.000000 32.359180 11.201085
9.483400 40.826087 1.000000 37.743183 11.184903
9.493565 44.260870 1.000000 45.400066 11.168746
9.503731 54.695652 1.000000 56.779749 11.152610
9.513897 69.826087 1.000000 74.593733 11.136498
9.524063 97.260870 1.000000 103.637712 11.120408
9.534229 142.913043 1.000000 150.484816 11.104342
9.544395 218.739130 1.000000 217.154507 11.088299
9.554560 284.217391 1.000000 279.789872 11.072280
9.564726 282.130435 1.000000 281.991311 11.056284
9.574892 210.208333 1.000000 220.468087 11.040312
9.585058 147.625000 1.000000 152.665760 11.024362
9.595224 106.375000 1.000000 104.853284 11.008437
9.605390 78.782609 1.000000 75.237961 10.992535
9.615556 63.521739 1.000000 57.102671 10.976657
9.625721 51.391304 1.000000 45.532569 10.960805
9.635887 43.043478 1.000000 37.748427 10.944975
9.646053 41.173913 1.000000 32.273943 10.929169
9.656219 34.826087 1.000000 28.289701 10.913387
9.666385 30.166667 1.000000 25.310647 10.897629
9.676551 29.043478 1.000000 23.034732 10.881896
9.686716 24.217391 1.000000 21.262633 10.866188
9.696882 23.652174 1.000000 19.860150 10.850503
9.707048 23.695652 1.000000 18.720095 10.834843
9.717214 22.958333 1.000000 17.759950 10.819207
9.727380 20.833333 1.000000 16.944641 10.803596
9.737546 21.250000 1.000000 16.259663 10.788009
9.747712 20.521739 1.000000 15.685019 10.772447
9.757877 19.173913 1.000000 15.200206 10.756912
9.768043 18.478261 1.000000 14.788751 10.741400
9.778209 17.869565 1.000000 14.438998 10.725913
9.788375 17.565217 1.000000 14.143647 10.710451
9.798541 16.000000 1.000000 13.900107 10.695014
9.808707 15.782609 1.000000 13.711876 10.679602
9.818872 17.086957 1.000000 13.589725 10.664217
9.829038 15.956522 1.000000 13.547618 10.648856
9.839204 15.521739 1.000000 13.580329 10.633520
9.849370 16.173913 1.000000 13.606420 10.618209
9.859536 14.913043 1.000000 13.467412 10.602924
9.869702 15.000000 1.000000 13.154360 10.587665
9.879868 14.041667 1.000000 12.824426 10.572432
9.890033 15.173913 1.000000 12.561431 10.557225
9.900199 14.478261 1.000000 12.367839 10.542043
9.910365 13.782609 1.000000 12.225856 10.526887
9.920531 13.652174 1.000000 12.120825 10.511757
9.930697 11.521739 1.000000 12.046070 10.496652
9.940863 12.565217 1.000000 12.002680 10.481574
9.951028 13.208333 1.000000 12.000153 10.466524
9.961194 14.434783 1.000000 12.057372 10.451498
9.971360 12.565217 1.000000 12.197724 10.436498
9.981526 12.434783 1.000000 12.423009 10.421525
9.991692 12.565217 1.000000 12.644234 10.406579
10.001858 13.130435 1.000000 12.650450 10.391658
10.012024 11.750000 1.000000 12.372772 10.376765
10.022189 13.583333 1.000000 12.012586 10.361899
10.032355 11.304348 1.000000 11.718224 10.347059
10.042521 12.434783 1.000000 11.509790 10.332245
10.052687 13.173913 1.000000 11.366856 10.317459
10.062853 12.391304 1.000000 11.266496 10.302699
10.073019 12.347826 1.000000 11.192339 10.287966
10.083185 11.173913 1.000000 11.136814 10.273261
10.093350 11.913043 1.000000 11.097696 10.258583
10.103516 12.173913 1.000000 11.076354 10.243932
10.113682 11.347826 1.000000 11.075544 10.229308
10.123848 12.260870 1.000000 11.094043 10.214711
10.134014 12.304348 1.000000 11.113552 10.200142
10.144180 11.652174 1.000000 11.094952 10.185600
10.154345 11.458333 1.000000 11.027090 10.171087
10.164511 11.458333 1.000000 10.947423 10.156600
10.174677 11.250000 1.000000 10.884288 10.142140
10.184843 11.391304 1.000000 10.843370 10.127709
10.195009 12.043478 1.000000 10.822834 10.113305
10.205175 11.217391 1.000000 10.821533 10.098929
10.215341 10.608696 1.000000 10.842470 10.084581
10.225506 11.478261 1.000000 10.895276 10.070263
10.235672 12.173913 1.000000 10.998201 10.055971
10.245838 10.739130 1.000000 11.179481 10.041707
10.256004 11.826087 1.000000 11.464298 10.027472
10.266170 11.130435 1.000000 11.831453 10.013264
10.276336 12.043478 1.000000 12.126934 9.999085
10.286501 11.695652 1.000000 12.100628 9.984936
10.296667 12.250000 1.000000 11.761566 9.970814
10.306833 11.375000 1.000000 11.367895 9.956720
10.316999 10.958333 1.000000 11.066600 9.942655
10.327165 10.608696 1.000000 10.873598 9.928619
10.337331 11.000000 1.000000 10.764558 9.914611
10.347497 11.086957 1.000000 10.716450 9.900632
10.357662 10.956522 1.000000 10.719691 9.886683
10.367828 12.217391 1.000000 10.780649 9.872762
10.377994 11.869565 1.000000 10.921005 9.858870
10.388160 9.695652 1.000000 11.171194 9.845007
10.398326 9.782609 1.000000 11.543353 9.831173
10.408492 10.347826 1.000000 11.958896 9.817368
10.418657 9.739130 1.000000 12.169064 9.803593
10.428823 12.260870 1.000000 11.958608 9.789847
10.438989 10.480000 1.000000 11.493720 9.776130
10.449155 11.708333 1.000000 11.047496 9.762442
10.459321 10.833333 1.000000 10.718652 9.748784
10.469487 10.782609 1.000000 10.498316 9.735156
10.479653 11.130435 1.000000 10.352421 9.721557
10.489818 10.739130 1.000000 10.251817 9.707989
10.499984 10.173913 1.000000 10.178062 9.694449
10.510150 9.608696 1.000000 10.120922 9.680939
10.520316 10.043478 1.000000 10.074838 9.667459
10.530482 11.086957 1.000000 10.036588 9.654009
10.540648 11.608696 1.000000 10.004195 9.640589
10.550813 10.260870 1.000000 9.976405 9.627201
10.560979 10.739130 1.000000 9.952399 9.613841
10.571145 11.304348 1.000000 9.931729 9.600511
10.581311 11.000000 1.000000 9.914266 9.587212
10.591477 9.208333 1.000000 9.900137 9.573943
10.601643 9.541667 1.000000 9.889741 9.560704
10.611809 10.000000 1.000000 9.883982 9.547495
10.621974 8.869565 1.000000 9.884636 9.534319
10.632140 11.086957 1.000000 9.895020 9.521171
10.642306 10.260870 1.000000 9.920937 9.508055
10.652472 10.521739 1.000000 9.970901 9.494969
10.662638 11.521739 1.000000 10.053364 9.481913
10.672804 10.739130 1.000000 10.166202 9.468889
10.682969 10.956522 1.000000 10.273470 9.455896
10.693135 10.521739 1.000000 10.299241 9.442933
10.703301 10.521739 1.000000 10.214723 9.430001
10.713467 9.347826 1.000000 10.088740 9.417100
10.723633 10.304348 1.000000 9.985262 9.404231
10.733799 9.500000 1.000000 9.922893 9.391392
10.743965 11.333333 1.000000 9.897284 9.378584
10.754130 11.333333 1.000000 9.906323 9.365810
10.764296 10.347826 1.000000 9.953091 9.353065
10.774462 10.217391 1.000000 10.050931 9.340351
10.784628 9.304348 1.000000 10.223594 9.327669
10.794794 9.652174 1.000000 10.496561 9.315018
10.804960 8.304348 1.000000 10.865959 9.302399
10.815126 10.956522 1.000000 11.228312 9.289812
10.825291 11.043478 1.000000 11.347729 9.277257
10.835457 10.625000 1.000000 11.102298 9.264733
10.845623 11.173913 1.000000 10.686666 9.252241
10.855789 10.956522 1.000000 10.312772 9.239781
10.865955 9.652174 1.000000 10.044826 9.227352
10.876121 10.625000 1.000000 9.871022 9.214955
10.886286 9.291667 1.000000 9.764236 9.202592
10.896452 9.166667 1.000000 9.703571 9.190260
10.906618 9.695652 1.000000 9.679161 9.177959
10.916784 9.913043 1.000000 9.690101 9.165691
10.926950 10.608696 1.000000 9.739092 9.153455
10.937116 9.913043 1.000000 9.821119 9.141251
10.947282 9.347826 1.000000 9.901813 9.129080
10.957447 9.913043 1.000000 9.911159 9.116942
10.967613 10.739130 1.000000 9.819189 9.104836
10.977779 9.826087 1.000000 9.684985 9.092762
10.987945 10.173913 1.000000 9.567207 9.080720
10.998111 10.304348 1.000000 9.482681 9.068711
11.008277 9.347826 1.000000 9.428052 9.056735
11.018442 10.347826 1.000000 9.396554 9.044793
11.028608 8.583333 1.000000 9.384274 9.032882
11.038774 8.583333 1.000000 9.391732 9.021005
11.048940 9.869565 1.000000 9.423096 9.009160
11.059106 9.434783 1.000000 9.482350 8.997348
11.069272 9.826087 1.000000 9.562931 8.985569
11.079438 9.956522 1.000000 9.629294 8.973823
11.089603 10.739130 1.000000 9.623212 8.962111
11.099769 10.565217 1.000000 9.537369 8.950432
11.109935 10.347826 1.000000 9.428513 8.938785
11.120101 9.608696 1.000000 9.338300 8.927172
11.130267 9.173913 1.000000 9.275718 8.915592
11.140433 9.608696 1.000000 9.236740 8.904046
11.150598 9.565217 1.000000 9.216009 8.892534
11.160764 9.217391 1.000000 9.210972 8.881054
11.170930 10.000000 1.000000 9.222591 8.869608
11.181096 9.520000 1.000000 9.254000 8.858196
11.191262 10.652174 1.000000 9.306572 8.846817
11.201428 10.000000 1.000000 9.369988 8.835472
11.211594 9.608696 1.000000 9.410342 8.824160
11.221759 8.739130 1.000000 9.392604 8.812884
11.231925 8.695652 1.000000 9.333789 8.801640
11.242091 10.304348 1.000000 9.277275 8.790430
11.252257 9.130435 1.000000 9.244941 8.779254
11.262423 9.826087 1.000000 9.241269 8.768112
11.272589 8.739130 1.000000 9.268001 8.757004
11.282754 9.826087 1.000000 9.330991 8.745931
11.292920 10.000000 1.000000 9.444564 8.734891
11.303086 10.130435 1.000000 9.631389 8.723886
11.313252 9.250000 1.000000 9.913002 8.712914
11.323418 9.125000 1.000000 10.276916 8.701977
11.333584 9.416667 1.000000 10.608473 8.691074
11.343750 9.000000 1.000000 10.686329 8.680206
11.353915 9.043478 1.000000 10.441355 8.669373
11.364081 8.608696 1.000000 10.076202 8.658573
11.374247 9.652174 1.000000 9.770090 8.647808
11.384413 9.086957 1.000000 9.571066 8.637078
11.394579 9.391304 1.000000 9.469789 8.626382
11.404745 7.826087 1.000000 9.450695 8.615721
11.414910 8.913043 1.000000 9.510866 8.605095
11.425076 7.782609 1.000000 9.664137 8.594504
11.435242 8.478261 1.000000 9.933669 8.583947
11.445408 9.652174 1.000000 10.323059 8.573424
11.455574 8.625000 1.000000 10.745162 8.562937
11.465740 8.500000 1.000000 10.956791 8.552485
11.475906 8.208333 1.000000 10.757780 8.542068
11.486071 7.826087 1.000000 10.301550 8.531686
11.496237 6.913043 1.000000 9.852167 8.521339
11.506403 8.521739 1.000000 9.515005 8.511027
11.516569 8.130435 1.000000 9.287425 8.500750
11.526735 8.695652 1.000000 9.138737 8.490508
11.536901 9.173913 1.000000 9.040837 8.480302
11.547067 8.130435 1.000000 8.975540 8.470130
11.557232 8.217391 1.000000 8.931973 8.459995
11.567398 8.391304 1.000000 8.904419 8.449895
11.577564 9.217391 1.000000 8.890018 8.439830
11.587730 8.565217 1.000000 8.887618 8.429800
11.597896 7.913043 1.000000 8.897555 8.419806
11.608062 8.250000 1.000000 8.921345 8.409847
11.618227 9.750000 1.000000 8.962192 8.399925
11.628393 8.565217 1.000000 9.025756 8.390038
11.638559 10.000000 1.000000 9.120922 8.380186
11.648725 8.782609 1.000000 9.264037 8.370370
11.658891 9.208333 1.000000 9.482991 8.360590
11.669057 10.260870 1.000000 9.822636 8.350845
11.679223 9.782609 1.000000 10.342524 8.341136
11.689388 10.869565 1.000000 11.085544 8.331465
11.699554 11.782609 1.000000 11.972587 8.321828
11.709720 11.782609 1.000000 12.628421 8.312227
11.719886 11.565217 1.000000 12.539959 8.302662
11.730052 10.391304 1.000000 11.777485 8.293133
11.740218 10.173913 1.000000 10.891197 8.283640
11.750383 10.125000 1.000000 10.195481 8.274185
11.760549 9.240000 1.000000 9.727898 8.264764
11.770715 8.416667 1.000000 9.437846 8.255380
11.780881 9.521739 1.000000 9.273669 8.246032
11.791047 10.043478 1.000000 9.204912 8.236720
11.801213 10.043478 1.000000 9.220931 8.227444
11.811379 8.260870 1.000000 9.317748 8.218205
11.821544 8.043478 1.000000 9.467506 8.209003
11.831710 7.869565 1.000000 9.573632 8.199837
11.841876 8.739130 1.000000 9.510744 8.190707
11.852042 8.434783 1.000000 9.298230 8.181613
11.862208 8.782609 1.000000 9.067353 8.172557
11.872374 8.260870 1.000000 8.890320 8.163536
11.882539 8.565217 1.000000 8.774769 8.154553
11.892705 8.250000 1.000000 8.709717 8.145606
11.902871 7.750000 1.000000 8.686383 8.136696
11.913037 8.291667 1.000000 8.703439 8.127822
11.923203 7.869565 1.000000 8.766037 8.118985
11.933369 6.869565 1.000000 8.877620 8.110185
11.943535 7.826087 1.000000 9.015684 8.101421
11.953700 7.347826 1.000000 9.099076 8.092696
11.963866 8.869565 1.000000 9.039099 8.084006
11.974032 9.304348 1.000000 8.873005 8.075353
11.984198 7.695652 1.000000 8.703167 8.066737
11.994364 8.478261 1.000000 8.575662 8.058159
12.004530 8.608696 1.000000 8.491467 8.049617
12.014695 8.478261 1.000000 8.440796 8.041113
12.024861 9.391304 1.000000 8.416169 8.032645
12.035027 7.565217 1.000000 8.414983 8.024214
12.045193 8.708333 1.000000 8.438237 8.015821
12.055359 7.791667 1.000000 8.485361 8.007465
12.065525 8.565217 1.000000 8.540420 7.999146
12.075691 7.956522 1.000000 8.560694 7.990864
12.085856 7.652174 1.000000 8.516527 7.982620
12.096022 7.956522 1.000000 8.439926 7.974413
12.106188 6.913043 1.000000 8.373438 7.966243
12.116354 8.173913 1.000000 8.330916 7.958110
12.126520 7.869565 1.000000 8.311168 7.950015
12.136686 7.695652 1.000000 8.298495 7.941957
12.146851 7.782609 1.000000 8.311824 7.933937
12.157017 7.695652 1.000000 8.363809 7.925954
12.167183 7.913043 1.000000 8.450284 7.918009
12.177349 7.739130 1.000000 8.567631 7.910101
12.187515 8.125000 1.000000 8.673959 7.902231
12.197681 8.000000 1.000000 8.691914 7.894398
12.207847 7.000000 1.000000 8.610443 7.886603
12.218012 7.826087 1.000000 8.507934 7.878846
12.228178 7.608696 1.000000 8.440502 7.871126
12.238344 7.086957 1.000000 8.420073 7.863444
12.248510 7.130435 1.000000 8.446775 7.855800
12.258676 8.217391 1.000000 8.525958 7.848193
12.268842 7.652174 1.000000 8.673045 7.840624
12.279008 7.521739 1.000000 8.911514 7.833093
12.289173 7.173913 1.000000 9.253094 7.825600
12.299339 8.173913 1.000000 9.633812 7.818145
12.309505 6.869565 1.000000 9.844055 7.810727
12.319671 7.260870 1.000000 9.694986 7.803347
12.329837 7.333333 1.000000 9.316539 7.796006
12.340003 7.083333 1.000000 8.948913 7.788702
12.350168 7.500000 1.000000 8.685174 7.781437
12.360334 7.913043 1.000000 8.521659 7.774209
12.370500 7.565217 1.000000 8.436255 7.767019
12.380666 7.565217 1.000000 8.414717 7.759867
12.390832 7.826087 1.000000 8.454019 7.752753
12.400998 8.913043 1.000000 8.555439 7.745678
12.411164 7.260870 1.000000 8.702363 7.738640
12.421329 7.652174 1.000000 8.820509 7.731641
12.431495 7.260870 1.000000 8.797354 7.724680
12.441661 7.250000 1.000000 8.627107 7.717757
12.451827 8.652174 1.000000 8.420763 7.710872
12.461993 7.869565 1.000000 8.252049 7.704025
12.472159 7.166667 1.000000 8.131602 7.697216
12.482324 7.125000 1.000000 8.048258 7.690447
12.492490 8.500000 1.000000 7.989820 7.683715
12.502656 6.913043 1.000000 7.947693 7.677021
12.512822 7.521739 1.000000 7.916535 7.670365
12.522988 8.478261 1.000000 7.893168 7.663748
12.533154 8.565217 1.000000 7.875730 7.657169
12.543320 7.652174 1.000000 7.863204 7.650629
12.553485 8.000000 1.000000 7.855161 7.644127
12.563651 7.913043 1.000000 7.851682 7.637664
12.573817 8.260870 1.000000 7.853438 7.631238
12.583983 8.304348 1.000000 7.861908 7.624851
12.594149 8.217391 1.000000 7.879792 7.618503
12.604315 8.000000 1.000000 7.911730 7.612193
12.614480 7.478261 1.000000 7.964254 7.605922
12.624646 7.333333 1.000000 8.043979 7.599689
12.634812 8.500000 1.000000 8.150130 7.593495
12.644978 7.652174 1.000000 8.257232 7.587339
12.655144 7.043478 1.000000 8.304760 7.581221
12.665310 6.434783 1.000000 8.249917 7.575142
12.675476 7.000000 1.000000 8.132141 7.569102
12.685641 7.652174 1.000000 8.014983 7.563101
12.695807 7.086957 1.000000 7.925623 7.557137
12.705973 7.391304 1.000000 7.865244 7.551213
12.716139 8.173913 1.000000 7.827927 7.545327
12.726305 8.000000 1.000000 7.808318 7.539479
12.736471 7.541667 1.000000 7.803002 7.533671
12.746636 8.391304 1.000000 7.808877 7.527901
12.756802 7.608696 1.000000 7.819215 7.522170
12.766968 8.083333 1.000000 7.820793 7.516477
12.777134 7.125000 1.000000 7.802919 7.510823
12.787300 7.739130 1.000000 7.771569 7.505207
12.797466 7.130435 1.000000 7.739973 7.499631
12.807632 7.304348 1.000000 7.714797 7.494093
12.817797 6.086957 1.000000 7.696929 7.488594
12.827963 7.304348 1.000000 7.685130 7.483133
12.838129 8.478261 1.000000 7.678150 7.477712
12.848295 6.434783 1.000000 7.675120 7.472328
12.858461 6.869565 1.000000 7.675297 7.466984
12.868627 7.260870 1.000000 7.677367 7.461679
12.878792 7.652174 1.000000 7.678979 7.456412
12.888958 7.000000 1.000000 7.678399 7.451184
12.899124 7.304348 1.000000 7.677042 7.445995
12.909290 7.500000 1.000000 7.677934 7.440845
12.919456 8.375000 1.000000 7.683402 7.435733
12.929622 6.916667 1.000000 7.695323 7.430660
12.939788 7.478261 1.000000 7.715968 7.425626
12.949953 10.260870 1.000000 7.748107 7.420631
12.960119 8.000000 1.000000 7.793828 7.415675
12.970285 7.652174 1.000000 7.850972 7.410757
12.980451 7.434783 1.000000 7.906615 7.405879
12.990617 7.608696 1.000000 7.935014 7.401039
13.000783 8.434783 1.000000 7.918678 7.396238
13.010949 8.347826 1.000000 7.872519 7.391475
13.021114 6.521739 1.000000 7.823741 7.386752
13.031280 8.826087 1.000000 7.786823 7.382068
13.041446 7.434783 1.000000 7.764487 7.377422
13.051612 7.666667 1.000000 7.754851 7.372815
13.061778 8.458333 1.000000 7.755289 7.368247
13.071944 7.125000 1.000000 7.763882 7.363718
13.082109 7.608696 1.000000 7.779730 7.359228
13.092275 8.043478 1.000000 7.802916 7.354776
13.102441 8.652174 1.000000 7.834438 7.350364
13.112607 7.260870 1.000000 7.876351 7.345990
13.122773 7.608696 1.000000 7.932219 7.341655
13.132939 8.347826 1.000000 8.008217 7.337359
13.143105 7.695652 1.000000 8.114429 7.333102
13.153270 7.956522 1.000000 8.265959 7.328883
13.163436 6.956522 1.000000 8.482140 7.324704
13.173602 7.652174 1.000000 8.780745 7.320563
13.183768 8.913043 1.000000 9.162647 7.316461
13.193934 9.043478 1.000000 9.580840 7.312398
13.204100 8.000000 1.000000 9.905710 7.308374
13.214265 8.750000 1.000000 9.973342 7.304389
13.224431 7.695652 1.000000 9.761610 7.300442
13.234597 7.260870 1.000000 9.426651 7.296534
13.244763 7.304348 1.000000 9.123428 7.292665
13.254929 7.521739 1.000000 8.921071 7.288835
13.265095 8.521739 1.000000 8.834166 7.285044
13.275261 8.173913 1.000000 8.857435 7.281291
13.285426 7.173913 1.000000 8.978533 7.277577
13.295592 8.391304 1.000000 9.173635 7.273902
13.305758 8.826087 1.000000 9.389661 7.270266
13.315924 8.583333 1.000000 9.535377 7.266669
13.326090 9.043478 1.000000 9.535648 7.263110
13.336256 8.173913 1.000000 9.416839 7.259590
13.346421 7.791667 1.000000 9.273009 7.256109
13.356587 9.416667 1.000000 9.173357 7.252666
13.366753 8.173913 1.000000 9.143538 7.249262
13.376919 8.739130 1.000000 9.186832 7.245897
13.387085 8.217391 1.000000 9.299663 7.242571
13.397251 9.565217 1.000000 9.480448 7.239283
13.407417 9.478261 1.000000 9.733441 7.236034
13.417582 8.956522 1.000000 10.071169 7.232824
13.427748 10.434783 1.000000 10.517820 7.229652
13.437914 12.000000 1.000000 11.115414 7.226519
13.448080 10.478261 1.000000 11.935246 7.223425
13.458246 10.913043 1.000000 13.093409 7.220369
13.468412 14.217391 1.000000 14.763748 7.217352
13.478577 13.826087 1.000000 17.172045 7.214374
13.488743 18.458333 1.000000 20.548614 7.211434
13.498909 22.375000 1.000000 25.002072 7.208532
13.509075 33.791667 1.000000 30.267973 7.205669
13.519241 43.043478 1.000000 35.318924 7.202845
13.529407 43.782609 1.000000 38.244059 7.200059
13.539573 39.260870 1.000000 37.419190 7.197312
13.549738 29.652174 1.000000 33.316831 7.194603
13.559904 24.739130 1.000000 27.961585 7.191933
13.570070 18.173913 1.000000 22.977886 7.189301
13.580236 17.391304 1.000000 19.019955 7.186707
13.590402 13.652174 1.000000 16.144349 7.184152
13.600568 12.347826 1.000000 14.165038 7.181636
13.610734 10.875000 1.000000 12.838765 7.179157
13.620899 12.695652 1.000000 11.943602 7.176718
13.631065 9.708333 1.000000 11.298485 7.174316
13.641231 9.791667 1.000000 10.769638 7.171953
13.651397 8.375000 1.000000 10.290226 7.169628
13.661563 9.086957 1.000000 9.857709 7.167341
13.671729 7.913043 1.000000 9.489614 7.165093
13.681894 8.478261 1.000000 9.193722 7.162883
13.692060 8.652174 1.000000 8.967048 7.160711
13.702226 7.391304 1.000000 8.801502 7.158577
13.712392 7.608696 1.000000 8.686269 7.156482
13.722558 8.173913 1.000000 8.606716 7.154425
13.732724 6.739130 1.000000 8.541647 7.152405
13.742890 7.000000 1.000000 8.465453 7.150424
13.753055 7.000000 1.000000 8.363051 7.148481
13.763221 6.652174 1.000000 8.242354 7.146577
13.773387 6.869565 1.000000 8.122291 7.144710
13.783553 6.875000 1.000000 8.015914 7.142881
13.793719 6.666667 1.000000 7.927668 7.141090
13.803885 7.260870 1.000000 7.856996 7.139337
13.814050 6.652174 1.000000 7.801305 7.137622
13.824216 7.826087 1.000000 7.757486 7.135945
13.834382 7.434783 1.000000 7.722618 7.134306
13.844548 6.391304 1.000000 7.694266 7.132704
13.854714 7.086957 1.000000 7.670980 7.131141
13.864880 7.652174 1.000000 7.653106 7.129615
13.875046 7.391304 1.000000 7.642479 7.128127
13.885211 6.826087 1.000000 7.641353 7.126677
13.895377 6.739130 1.000000 7.652145 7.125265
13.905543 6.565217 1.000000 7.676765 7.123890
13.915709 8.217391 1.000000 7.715408 7.122553
13.925875 7.833333 1.000000 7.764321 7.121253
13.936041 6.500000 1.000000 7.812696 7.119991
13.946206 6.750000 1.000000 7.842129 7.118767
13.956372 6.478261 1.000000 7.836465 7.117580
13.966538 6.652174 1.000000 7.797954 7.116431
13.976704 6.739130 1.000000 7.746195 7.115319
13.986870 6.521739 1.000000 7.701270 7.114244
13.997036 6.695652 1.000000 7.675040 7.113207
14.007202 6.608696 1.000000 7.672206 7.112207
14.017367 6.086957 1.000000 7.692458 7.111245
14.027533 6.826087 1.000000 7.730723 7.110320
14.037699 6.347826 1.000000 7.775477 7.109432
14.047865 6.521739 1.000000 7.808808 7.108581
14.058031 7.478261 1.000000 7.814711 7.107768
14.068197 6.916667 1.000000 7.793875 7.106992
14.078362 6.833333 1.000000 7.764815 7.106252
14.088528 6.416667 1.000000 7.749092 7.105550
14.098694 7.565217 1.000000 7.761613 7.104885
14.108860 6.434783 1.000000 7.809813 7.104257
14.119026 7.347826 1.000000 7.893826 7.103666
14.129192 5.956522 1.000000 8.003893 7.103112
14.139358 6.521739 1.000000 8.115205 7.102595
14.149523 5.913043 1.000000 8.186768 7.102114
14.159689 6.652174 1.000000 8.179546 7.101670
14.169855 6.391304 1.000000 8.089934 7.101263
14.180021 6.521739 1.000000 7.953035 7.100893
14.190187 7.304348 1.000000 7.809456 7.100560
14.200353 6.391304 1.000000 7.683283 7.100263
14.210518 6.416667 1.000000 7.582991 7.100003
14.220684 7.083333 1.000000 7.508245 7.099779
14.230850 7.583333 1.000000 7.454903 7.099591
14.241016 6.391304 1.000000 7.417820 7.099441
14.251182 6.130435 1.000000 7.392535 7.099326
14.261348 6.652174 1.000000 7.375839 7.099248
14.271514 7.478261 1.000000 7.365830 7.099207
14.281679 6.782609 1.000000 7.361668 7.099201
14.291845 5.913043 1.000000 7.363235 7.099232
14.302011 7.173913 1.000000 7.370784 7.099299
14.312177 7.000000 1.000000 7.384535 7.099402
14.322343 5.434783 1.000000 7.404044 7.099542
14.332509 7.739130 1.000000 7.427505 7.099717
14.342675 6.000000 1.000000 7.450922 7.099928
14.352840 6.869565 1.000000 7.468457 7.100175
14.363006 6.875000 1.000000 7.475898 7.100459
14.373172 6.083333 1.000000 7.475283 7.100778
14.383338 6.652174 1.000000 7.474290 7.101132
14.393504 7.000000 1.000000 7.481129 7.101523
14.403670 6.956522 1.000000 7.501303 7.101949
14.413835 6.521739 1.000000 7.536974 7.102411
14.424001 7.608696 1.000000 7.586565 7.102909
14.434167 7.208333 1.000000 7.643475 7.103442
14.444333 7.043478 1.000000 7.695272 7.104010
14.454499 7.521739 1.000000 7.725443 7.104614
14.464665 6.521739 1.000000 7.723806 7.105254
14.474831 6.913043 1.000000 7.696056 7.105928
14.484996 7.695652 1.000000 7.659467 7.106638
14.495162 6.391304 1.000000 7.630686 7.107384
14.505328 7.125000 1.000000 7.619737 7.108164
14.515494 8.666667 1.000000 7.629990 7.108979
14.525660 6.583333 1.000000 7.658950 7.109830
14.535826 7.260870 1.000000 7.698011 7.110716
14.545991 7.434783 1.000000 7.732455 7.111636
14.556157 6.434783 1.000000 7.745807 7.112591
14.566323 6.291667 1.000000 7.730820 7.113581
14.576489 6.782609 1.000000 7.695534 7.114606
14.586655 7.217391 1.000000 7.656180 7.115666
14.596821 6.217391 1.000000 7.626512 7.116760
14.606987 6.782609 1.000000 7.613854 7.117889
14.617152 6.565217 1.000000 7.619662 7.119053
14.627318 6.217391 1.000000 7.640286 7.120251
14.637484 7.695652 1.000000 7.667004 7.121483
14.647650 6.166667 1.000000 7.687031 7.122750
14.657816 7.000000 1.000000 7.688671 7.124050
14.667982 6.625000 1.000000 7.669395 7.125386
14.678147 7.260870 1.000000 7.637612 7.126755
14.688313 6.391304 1.000000 7.605383 7.128158
14.698479 7.304348 1.000000 7.581724 7.129596
14.708645 7.173913 1.000000 7.571094 7.131067
14.718811 7.521739 1.000000 7.574253 7.132572
14.728977 8.260870 1.000000 7.588954 7.134111
14.739143 6.869565 1.000000 7.610529 7.135684
14.749308 7.304348 1.000000 7.633423 7.137291
14.759474 7.347826 1.000000 7.654917 7.138931
14.769640 7.000000 1.000000 7.678563 7.140605
14.779806 6.913043 1.000000 7.712803 7.142312
14.789972 7.478261 1.000000 7.765975 7.144053
14.800138 6.750000 1.000000 7.843569 7.145827
14.810303 6.958333 1.000000 7.945252 7.147634
14.820469 7.391304 1.000000 8.063162 7.149474
14.830635 7.130435 1.000000 8.179428 7.151348
14.840801 6.391304 1.000000 8.266118 7.153255
14.850967 6.434783 1.000000 8.294837 7.155195
14.861133 8.173913 1.000000 8.256275 7.157168
14.871299 7.391304 1.000000 8.168199 7.159173
14.881464 8.608696 1.000000 8.061015 7.161211
14.891630 7.391304 1.000000 7.959755 7.163282
14.901796 7.304348 1.000000 7.878325 7.165386
14.911962 7.869565 1.000000 7.821548 7.167522
14.922128 6.086957 1.000000 7.787653 7.169691
14.932294 7.347826 1.000000 7.770680 7.171893
14.942459 7.416667 1.000000 7.762691 7.174126
14.952625 7.125000 1.000000 7.757258 7.176392
14.962791 8.130435 1.000000 7.752626 7.178690
14.972957 7.652174 1.000000 7.751392 7.181020
14.983123 6.695652 1.000000 7.757618 7.183382
14.993289 7.478261 1.000000 7.774955 7.185776
15.003455 7.565217 1.000000 7.806837 7.188202
15.013620 6.869565 1.000000 7.857229 7.190660
15.023786 7.565217 1.000000 7.931748 7.193149
15.033952 8.565217 1.000000 8.038784 7.195671
15.044118 8.130435 1.000000 8.190264 7.198223
15.054284 8.608696 1.000000 8.401645 7.200808
15.064450 8.000000 1.000000 8.690467 7.203423
15.074616 7.913043 1.000000 9.072958 7.206070
15.084781 8.791667 1.000000 9.558283 7.208748
15.094947 9.958333 1.000000 10.140523 7.211457
15.105113 11.333333 1.000000 10.786703 7.214198
15.115279 11.304348 1.000000 11.423209 7.216969
15.125445 10.826087 1.000000 11.929914 7.219771
15.135611 11.695652 1.000000 12.169449 7.222604
15.145776 11.739130 1.000000 12.064648 7.225468
15.155942 10.130435 1.000000 11.660346 7.228362
15.166108 9.043478 1.000000 11.089409 7.231287
15.176274 10.130435 1.000000 10.486330 7.234243
15.186440 9.608696 1.000000 9.939664 7.237228
15.196606 7.173913 1.000000 9.490690 7.240244
15.206772 7.782609 1.000000 9.146681 7.243291
15.216937 8.166667 1.000000 8.892943 7.246367
15.227103 8.166667 1.000000 8.703170 7.249473
15.237269 7.541667 1.000000 8.551301 7.252610
15.247435 8.166667 1.000000 8.421828 7.255776
15.257601 7.260870 1.000000 8.311612 7.258972
15.267767 7.000000 1.000000 8.223412 7.262197
15.277932 7.347826 1.000000 8.159578 7.265452
15.288098 6.434783 1.000000 8.119589 7.268737
15.298264 7.739130 1.000000 8.099597 7.272051
15.308430 6.739130 1.000000 8.092343 7.275394
15.318596 6.956522 1.000000 8.088125 7.278767
15.328762 7.913043 1.000000 8.078326 7.282168
15.338928 7.521739 1.000000 8.060500 7.285599
15.349093 7.043478 1.000000 8.039823 7.289058
15.359259 7.869565 1.000000 8.025142 7.292546
15.369425 6.956522 1.000000 8.023310 7.296063
15.379591 6.958333 1.000000 8.036760 7.299609
15.389757 6.916667 1.000000 8.062863 7.303183
15.399923 7.478261 1.000000 8.093557 7.306786
15.410088 6.130435 1.000000 8.116135 7.310416
15.420254 7.434783 1.000000 8.117455 7.314075
15.430420 7.521739 1.000000 8.091376 7.317763
15.440586 8.217391 1.000000 8.042903 7.321478
15.450752 7.173913 1.000000 7.983939 7.325221
15.460918 7.565217 1.000000 7.926034 7.328992
15.471084 7.173913 1.000000 7.876857 7.332791
15.481249 8.130435 1.000000 7.840296 7.336617
15.491415 6.913043 1.000000 7.817610 7.340470
15.501581 6.739130 1.000000 7.808528 7.344352
15.511747 7.130435 1.000000 7.812232 7.348260
15.521913 7.458333 1.000000 7.828566 7.352196
15.532079 6.800000 1.000000 7.858135 7.356159
15.542244 6.521739 1.000000 7.902140 7.360148
15.552410 8.086957 1.000000 7.961234 7.364165
15.562576 8.217391 1.000000 8.034372 7.368208
15.572742 8.217391 1.000000 8.117733 7.372278
15.582908 7.608696 1.000000 8.203682 7.376375
15.593074 6.695652 1.000000 8.280726 7.380498
15.603240 6.217391 1.000000 8.336630 7.384647
15.613405 7.260870 1.000000 8.365354 7.388822
15.623571 8.086957 1.000000 8.372463 7.393024
15.633737 6.826087 1.000000 8.372250 7.397252
15.643903 8.043478 1.000000 8.379326 7.401505
15.654069 6.434783 1.000000 8.402287 7.405785
15.664235 7.125000 1.000000 8.441404 7.410090
15.674400 7.375000 1.000000 8.488157 7.414420
15.684566 6.208333 1.000000 8.526191 7.418776
15.694732 7.782609 1.000000 8.535990 7.423157
15.704898 8.478261 1.000000 8.504524 7.427564
15.715064 7.652174 1.000000 8.433443 7.431996
15.725230 7.739130 1.000000 8.337029 7.436452
15.735396 7.434783 1.000000 8.232657 7.440934
15.745561 8.695652 1.000000 8.133724 7.445440
15.755727 7.608696 1.000000 8.048075 7.449971
15.765893 7.565217 1.000000 7.979231 7.454526
15.776059 6.826087 1.000000 7.927853 7.459106
15.786225 8.086957 1.000000 7.892921 7.463710
15.796391 7.913043 1.000000 7.872598 7.468338
15.806557 7.208333 1.000000 7.864821 7.472991
15.816722 7.583333 1.000000 7.867638 7.477666
15.826888 8.375000 1.000000 7.879299 7.482366
15.837054 8.217391 1.000000 7.898138 7.487090
15.847220 7.608696 1.000000 7.922309 7.491837
15.857386 8.000000 1.000000 7.949479 7.496608
15.867552 8.739130 1.000000 7.976760 7.501402
15.877717 8.782609 1.000000 8.001379 7.506218
15.887883 7.478261 1.000000 8.022171 7.511059
15.898049 8.043478 1.000000 8.040659 7.515922
15.908215 7.869565 1.000000 8.060330 7.520808
15.918381 7.695652 1.000000 8.084614 7.525716
15.928547 8.130435 1.000000 8.115432 7.530647
15.938713 8.434783 1.000000 8.152224 7.535601
15.948878 8.739130 1.000000 8.191959 7.540576
15.959044 7.458333 1.000000 8.229567 7.545574
15.969210 8.666667 1.000000 8.259750 7.550594
15.979376 8.333333 1.000000 8.280114 7.555636
15.989542 7.739130 1.000000 8.293172 7.560700
15.999708 7.913043 1.000000 8.304905 7.565785
16.009873 8.565217 1.000000 8.321272 7.570892
16.020039 7.391304 1.000000 8.345591 7.576020
16.030205 8.608696 1.000000 8.377524 7.581169
16.040371 7.608696 1.000000 8.413020 7.586340
16.050537 8.826087 1.000000 8.445255 7.591532
16.060703 8.260870 1.000000 8.467387 7.596744
16.070869 8.478261 1.000000 8.476581 7.601977
16.081034 8.086957 1.000000 8.476069 7.607231
16.091200 8.086957 1.000000 8.472920 7.612505
16.101366 9.000000 1.000000 8.473806 7.617799
16.111532 8.958333 1.000000 8.482180 7.623114
16.121698 8.173913 1.000000 8.497384 7.628449
16.131864 9.304348 1.000000 8.514839 7.633803
16.142029 7.913043 1.000000 8.527335 7.639177
16.152195 9.173913 1.000000 8.528074 7.644571
16.162361 9.173913 1.000000 8.514456 7.649984
16.172527 9.416667 1.000000 8.489504 7.655417
16.182693 7.826087 1.000000 8.459564 7.660869
16.192859 8.608696 1.000000 8.430939 7.666340
16.203025 10.434783 1.000000 8.408158 7.671830
16.213190 9.260870 1.000000 8.393844 7.677338
16.223356 7.956522 1.000000 8.389189 7.682865
16.233522 9.130435 1.000000 8.394463 7.688411
16.243688 9.125000 1.000000 8.409387 7.693975
16.253854 10.416667 1.000000 8.433442 7.699557
16.264020 9.875000 1.000000 8.466097 7.705158
16.274185 9.826087 1.000000 8.506970 7.710775
16.284351 9.739130 1.000000 8.555935 7.716411
16.294517 10.173913 1.000000 8.613115 7.722065
16.304683 10.434783 1.000000 8.678876 7.727736
16.314849 10.695652 1.000000 8.753809 7.733424
16.325015 11.043478 1.000000 8.838804 7.739129
16.335181 9.695652 1.000000 8.935214 7.744852
16.345346 8.869565 1.000000 9.044865 7.750590
16.355512 11.347826 1.000000 9.169729 7.756346
16.365678 10.347826 1.000000 9.311177 7.762119
16.375844 9.869565 1.000000 9.469362 7.767908
16.386010 10.875000 1.000000 9.642745 7.773713
16.396176 10.040000 1.000000 9.828094 7.779534
16.406341 10.875000 1.000000 10.021696 7.785371
16.416507 11.260870 1.000000 10.222745 7.791224
16.426673 10.391304 1.000000 10.437919 7.797092
16.436839 11.565217 1.000000 10.684548 7.802976
16.447005 10.956522 1.000000 10.990323 7.808875
16.457171 12.347826 1.000000 11.391651 7.814790
16.467337 12.260870 1.000000 11.933096 7.820719
16.477502 12.782609 1.000000 12.667475 7.826663
16.487668 13.913043 1.000000 13.655036 7.832622
16.497834 14.000000 1.000000 14.958855 7.838596
16.508000 16.391304 1.000000 16.636979 7.844583
16.518166 19.608696 1.000000 18.729879 7.850585
16.528332 21.347826 1.000000 21.244251 7.856601
16.538498 22.333333 1.000000 24.132828 7.862631
16.548663 26.875000 1.000000 27.269582 7.868674
16.558829 32.652174 1.000000 30.423913 7.874732
16.568995 38.347826 1.000000 33.242229 7.880802
16.579161 41.130435 1.000000 35.279559 7.886886
16.589327 42.347826 1.000000 36.120564 7.892983
16.599493 36.260870 1.000000 35.568087 7.899092
16.609658 33.130435 1.000000 33.758267 7.905214
16.619824 28.217391 1.000000 31.082997 7.911349
16.629990 24.173913 1.000000 27.999264 7.917496
16.640156 20.304348 1.000000 24.883061 7.923656
16.650322 20.043478 1.000000 21.984116 7.929827
16.660488 18.173913 1.000000 19.439459 7.936011
16.670654 16.000000 1.000000 17.302305 7.942206
16.680819 15.625000 1.000000 15.569488 7.948412
16.690985 13.916667 1.000000 14.203435 7.954630
16.701151 13.583333 1.000000 13.150482 7.960859
16.711317 12.782609 1.000000 12.351918 7.967100
16.721483 13.434783 1.000000 11.751511 7.973351
16.731649 10.217391 1.000000 11.299656 7.979612
16.741814 11.391304 1.000000 10.955130 7.985884
16.751980 12.434783 1.000000 10.685127 7.992167
16.762146 11.913043 1.000000 10.465237 7.998459
16.772312 12.347826 1.000000 10.279198 8.004762
16.782478 11.652174 1.000000 10.118199 8.011074
16.792644 10.608696 1.000000 9.978659 8.017396
16.802810 10.260870 1.000000 9.859249 8.023728
16.812975 11.782609 1.000000 9.758596 8.030068
16.823141 10.750000 1.000000 9.674160 8.036418
16.833307 11.333333 1.000000 9.602196 8.042776
16.843473 11.333333 1.000000 9.538456 8.049144
16.853639 9.173913 1.000000 9.479672 8.055520
16.863805 10.521739 1.000000 9.424898 8.061904
16.873970 10.043478 1.000000 9.376116 8.068296
16.884136 9.652174 1.000000 9.336547 8.074696
16.894302 10.043478 1.000000 9.309414 8.081104
16.904468 9.565217 1.000000 9.297120 8.087520
16.914634 10.695652 1.000000 9.300957 8.093943
16.924800 10.130435 1.000000 9.321297 8.100374
16.934966 9.869565 1.000000 9.358104 8.106811
16.945131 9.391304 1.000000 9.411480 8.113255
16.955297 9.782609 1.000000 9.481660 8.119706
16.965463 9.750000 1.000000 9.567931 8.126164
16.975629 9.666667 1.000000 9.667018 8.132627
16.985795 9.916667 1.000000 9.771602 8.139097
16.995961 11.000000 1.000000 9.869605 8.145573
17.006126 11.913043 1.000000 9.945159 8.152054
17.016292 9.347826 1.000000 9.982503 8.158541
17.026458 9.956522 1.000000 9.972245 8.165034
17.036624 11.043478 1.000000 9.916186 8.171531
17.046790 9.695652 1.000000 9.826155 8.178034
17.056956 10.217391 1.000000 9.718081 8.184541
17.067122 9.739130 1.000000 9.605648 8.191053
17.077287 10.173913 1.000000 9.497497 8.197569
17.087453 10.608696 1.000000 9.397120 8.204089
17.097619 10.739130 1.000000 9.304371 8.210613
17.107785 10.434783 1.000000 9.217625 8.217142
17.117951 10.666667 1.000000 9.135945 8.223673
17.128117 10.083333 1.000000 9.060011 8.230208
17.138282 10.826087 1.000000 8.991564 8.236746
17.148448 10.000000 1.000000 8.932336 8.243287
17.158614 10.347826 1.000000 8.883493 8.249831
17.168780 10.304348 1.000000 8.845557 8.256378
17.178946 10.347826 1.000000 8.818576 8.262927
17.189112 10.347826 1.000000 8.802274 8.269478
17.199278 9.956522 1.000000 8.796118 8.276031
17.209443 9.416667 1.000000 8.799333 8.282585
17.219609 10.695652 1.000000 8.810868 8.289142
17.229775 11.478261 1.000000 8.829328 8.295700
17.239941 10.130435 1.000000 8.852885 8.302259
17.250107 10.956522 1.000000 8.879233 8.308818
17.260273 10.125000 1.000000 8.905784 8.315379
17.270439 10.166667 1.000000 8.930259 8.321940
17.280604 10.208333 1.000000 8.951543 8.328501
17.290770 11.173913 1.000000 8.970169 8.335062
17.300936 10.608696 1.000000 8.987855 8.341624
17.311102 9.869565 1.000000 9.006397 8.348185
17.321268 10.695652 1.000000 9.026633 8.354745
17.331434 10.000000 1.000000 9.047951 8.361305
17.341599 11.434783 1.000000 9.068444 8.367863
17.351765 9.956522 1.000000 9.085749 8.374421
17.361931 9.541667 1.000000 9.098330 8.380977
17.372097 10.521739 1.000000 9.106455 8.387532
17.382263 9.478261 1.000000 9.112002 8.394084
17.392429 10.695652 1.000000 9.117104 8.400635
17.402595 8.833333 1.000000 9.121731 8.407184
17.412760 9.916667 1.000000 9.128067 8.413729
17.422926 10.708333 1.000000 9.133781 8.420272
17.433092 9.913043 1.000000 9.135457 8.426813
17.443258 10.695652 1.000000 9.131007 8.433350
17.453424 9.521739 1.000000 9.120257 8.439884
17.463590 10.173913 1.000000 9.105085 8.446415
17.473755 10.434783 1.000000 9.088371 8.452941
17.483921 10.304348 1.000000 9.072647 8.459463
17.494087 10.086957 1.000000 9.059307 8.465981
17.504253 10.565217 1.000000 9.048509 8.472495
17.514419 10.260870 1.000000 9.039622 8.479004
17.524585 9.782609 1.000000 9.031999 8.485509
17.534751 10.391304 1.000000 9.025708 8.492008
17.544916 11.086957 1.000000 9.021760 8.498501
17.555082 10.416667 1.000000 9.021743 8.504989
17.565248 10.791667 1.000000 9.027212 8.511471
17.575414 10.956522 1.000000 9.039266 8.517948
17.585580 10.304348 1.000000 9.058435 8.524418
17.595746 9.956522 1.000000 9.084888 8.530881
17.605911 10.739130 1.000000 9.118561 8.537337
17.616077 10.695652 1.000000 9.159577 8.543787
17.626243 11.304348 1.000000 9.208131 8.550229
17.636409 10.391304 1.000000 9.264110 8.556665
17.646575 9.000000 1.000000 9.326475 8.563092
17.656741 9.304348 1.000000 9.392785 8.569511
17.666907 10.391304 1.000000 9.459160 8.575923
17.677072 10.478261 1.000000 9.520982 8.582325
17.687238 10.434783 1.000000 9.574436 8.588720
17.697404 10.375000 1.000000 9.618037 8.595105
17.707570 11.000000 1.000000 9.653001 8.601481
17.717736 9.086957 1.000000 9.681816 8.607848
17.727902 11.608696 1.000000 9.706018 8.614206
17.738067 11.956522 1.000000 9.724570 8.620553
17.748233 10.086957 1.000000 9.733552 8.626891
17.758399 10.913043 1.000000 9.727360 8.633218
17.768565 11.260870 1.000000 9.701247 8.639535
17.778731 10.086957 1.000000 9.653869 8.645841
17.788897 9.565217 1.000000 9.588403 8.652136
17.799063 10.869565 1.000000 9.511248 8.658419
17.809228 10.347826 1.000000 9.429625 8.664691
17.819394 10.347826 1.000000 9.349709 8.670951
17.829560 10.173913 1.000000 9.275975 8.677200
17.839726 9.750000 1.000000 9.211244 8.683436
17.849892 9.791667 1.000000 9.157032 8.689660
17.860058 11.125000 1.000000 9.113909 8.695871
17.870223 10.739130 1.000000 9.081795 8.702068
17.880389 11.869565 1.000000 9.060192 8.708252
17.890555 10.695652 1.000000 9.048403 8.714424
17.900721 10.652174 1.000000 9.045653 8.720581
17.910887 11.304348 1.000000 9.051181 8.726724
17.921053 10.565217 1.000000 9.064253 8.732854
17.931219 10.652174 1.000000 9.084133 8.738968
17.941384 9.695652 1.000000 9.109994 8.745067
17.951550 10.043478 1.000000 9.140805 8.751152
17.961716 9.217391 1.000000 9.175175 8.757222
17.971882 10.086957 1.000000 9.211212 8.763276
17.982048 10.000000 1.000000 9.246434 8.769314
17.992214 11.000000 1.000000 9.277895 8.775336
18.002380 9.291667 1.000000 9.302686 8.781342
18.012545 10.173913 1.000000 9.318792 8.787331
18.022711 9.565217 1.000000 9.325893 8.793303
18.032877 12.043478 1.000000 9.325494 8.799258
18.043043 10.347826 1.000000 9.320239 8.805196
18.053209 10.565217 1.000000 9.312904 8.811117
18.063375 10.739130 1.000000 9.305667 8.817019
18.073540 9.826087 1.000000 9.299882 8.822903
18.083706 9.826087 1.000000 9.296228 8.828769
18.093872 9.652174 1.000000 9.295075 8.834616
18.104038 9.782609 1.000000 9.296804 8.840445
18.114204 11.217391 1.000000 9.301952 8.846254
18.124370 10.956522 1.000000 9.310925 8.852043
18.134536 10.958333 1.000000 9.323829 8.857813
18.144701 9.791667 1.000000 9.340315 8.863563
18.154867 9.956522 1.000000 9.359670 8.869292
18.165033 10.347826 1.000000 9.381134 8.875001
18.175199 10.521739 1.000000 9.404350 8.880690
18.185365 10.217391 1.000000 9.429667 8.886357
18.195531 9.608696 1.000000 9.458058 8.892003
18.205696 10.260870 1.000000 9.490675 8.897626
18.215862 10.173913 1.000000 9.528330 8.903228
18.226028 10.347826 1.000000 9.571148 8.908808
18.236194 9.565217 1.000000 9.618585 8.914366
18.246360 10.869565 1.000000 9.669760 8.919901
18.256526 9.695652 1.000000 9.723922 8.925413
18.266692 10.391304 1.000000 9.780651 8.930901
18.276857 10.291667 1.000000 9.839550 8.936365
18.287023 9.541667 1.000000 9.899497 8.941806
18.297189 9.347826 1.000000 9.957877 8.947223
18.307355 9.652174 1.000000 10.010492 8.952616
18.317521 10.000000 1.000000 10.052248 8.957984
18.327687 11.130435 1.000000 10.078721 8.963326
18.337852 10.434783 1.000000 10.087888 8.968643
18.348018 10.478261 1.000000 10.080905 8.973935
18.358184 9.956522 1.000000 10.061262 8.979202
18.368350 11.086957 1.000000 10.032934 8.984442
18.378516 11.478261 1.000000 9.998764 8.989655
18.388682 10.434783 1.000000 9.959846 8.994842
18.398848 10.043478 1.000000 9.915957 9.000002
18.409013 11.000000 1.000000 9.866691 9.005134
18.419179 11.416667 1.000000 9.812567 9.010240
18.429345 10.041667 1.000000 9.755664 9.015317
18.439511 10.708333 1.000000 9.698925 9.020366
18.449677 10.869565 1.000000 9.645462 9.025387
18.459843 9.913043 1.000000 9.597833 9.030379
18.470008 10.608696 1.000000 9.557779 9.035341
18.480174 10.695652 1.000000 9.526244 9.040275
18.490340 10.521739 1.000000 9.503526 9.045179
18.500506 9.217391 1.000000 9.489396 9.050053
18.510672 11.652174 1.000000 9.483192 9.054897
18.520838 11.434783 1.000000 9.483875 9.059710
18.531004 10.086957 1.000000 9.490074 9.064493
18.541169 9.913043 1.000000 9.500174 9.069244
18.551335 10.217391 1.000000 9.512485 9.073964
18.561501 11.000000 1.000000 9.525519 9.078653
18.571667 9.958333 1.000000 9.538303 9.083309
18.581833 9.458333 1.000000 9.550517 9.087933
18.591999 10.000000 1.000000 9.562341 9.092525
18.602164 9.217391 1.000000 9.574089 9.097083
18.612330 11.217391 1.000000 9.585861 9.101608
18.622496 9.739130 1.000000 9.597383 9.106100
18.632662 9.173913 1.000000 9.608110 9.110559
18.642828 10.565217 1.000000 9.617530 9.114983
18.652994 11.347826 1.000000 9.625465 9.119372
18.663160 11.173913 1.000000 9.632148 9.123727
18.673325 11.347826 1.000000 9.638014 9.128047
18.683491 10.086957 1.000000 9.643343 9.132331
18.693657 11.000000 1.000000 9.648010 9.136580
18.703823 11.347826 1.000000 9.651488 9.140793
18.713989 10.791667 1.000000 9.653116 9.144969
18.724155 9.250000 1.000000 9.652510 9.149109
18.734321 10.565217 1.000000 9.649876 9.153212
18.744486 9.826087 1.000000 9.646032 9.157278
18.754652 9.666667 1.000000 9.642156 9.161306
18.764818 10.826087 1.000000 9.639456 9.165296
18.774984 11.173913 1.000000 9.638969 9.169249
18.785150 10.869565 1.000000 9.641573 9.173162
18.795316 8.782609 1.000000 9.648058 9.177037
18.805481 9.521739 1.000000 9.659303 9.180873
18.815647 11.217391 1.000000 9.676359 9.184669
18.825813 11.217391 1.000000 9.700404 9.188426
18.835979 11.217391 1.000000 9.732624 9.192142
18.846145 10.826087 1.000000 9.774065 9.195818
18.856311 10.083333 1.000000 9.825502 9.199454
18.866477 11.291667 1.000000 9.887329 9.203048
18.876642 11.217391 1.000000 9.959435 9.206601
18.886808 11.739130 1.000000 10.041102 9.210112
18.896974 11.304348 1.000000 10.130806 9.213581
18.907140 11.739130 1.000000 10.226084 9.217008
18.917306 10.521739 1.000000 10.323451 9.220392
18.927472 10.260870 1.000000 10.418566 9.223733
18.937637 10.521739 1.000000 10.506849 9.227031
18.947803 11.521739 1.000000 10.584622 9.230285
18.957969 11.173913 1.000000 10.650269 9.233495
18.968135 10.521739 1.000000 10.704951 9.236661
18.978301 10.608696 1.000000 10.752091 9.239782
18.988467 12.000000 1.000000 10.796246 9.242858
18.998633 10.375000 1.000000 10.842029 9.245889
19.008798 10.791667 1.000000 10.893708 9.248873
19.018964 11.880000 1.000000 10.955642 9.251812
19.029130 11.304348 1.000000 11.033149 9.254705
19.039296 11.478261 1.000000 11.133215 9.257551
19.049462 12.913043 1.000000 11.264396 9.260350
19.059628 10.652174 1.000000 11.435813 9.263102
19.069793 10.869565 1.000000 11.655630 9.265806
19.079959 12.000000 1.000000 11.929680 9.268462
19.090125 12.347826 1.000000 12.260145 9.271069
19.100291 12.652174 1.000000 12.644623 9.273628
19.110457 14.565217 1.000000 13.075224 9.276138
19.120623 13.913043 1.000000 13.537508 9.278598
19.130789 14.130435 1.000000 14.009547 9.281009
19.140954 16.250000 1.000000 14.461358 9.283369
19.151120 16.000000 1.000000 14.855971 9.285680
19.161286 17.291667 1.000000 15.152920 9.287939
19.171452 17.000000 1.000000 15.315936 9.290147
19.181618 17.333333 1.000000 15.322585 9.292304
19.191784 16.869565 1.000000 15.171562 9.294409
19.201949 16.347826 1.000000 14.882969 9.296461
19.212115 13.739130 1.000000 14.491123 9.298461
19.222281 14.304348 1.000000 14.034858 9.300409
19.232447 13.565217 1.000000 13.549696 9.302303
19.242613 12.217391 1.000000 13.064165 9.304143
19.252779 12.608696 1.000000 12.599247 9.305930
19.262945 12.173913 1.000000 12.169320 9.307662
19.273110 12.565217 1.000000 11.783411 9.309339
19.283276 11.869565 1.000000 11.446041 9.310962
19.293442 10.541667 1.000000 11.158265 9.312529
19.303608 11.916667 1.000000 10.918169 9.314040
19.313774 10.739130 1.000000 10.721730 9.315496
19.323940 10.478261 1.000000 10.563660 9.316894
19.334105 10.434783 1.000000 10.438200 9.318236
19.344271 10.869565 1.000000 10.339662 9.319521
19.354437 10.826087 1.000000 10.262852 9.320749
19.364603 9.782609 1.000000 10.203123 9.321918
19.374769 10.478261 1.000000 10.156389 9.323029
19.384935 9.956522 1.000000 10.119117 9.324082
19.395101 11.739130 1.000000 10.088412 9.325075
19.405266 10.434783 1.000000 10.062167 9.326009
19.415432 10.260870 1.000000 10.039160 9.326884
19.425598 9.521739 1.000000 10.019000 9.327698
19.435764 11.500000 1.000000 10.001896 9.328452
19.445930 10.291667 1.000000 9.988284 9.329145
19.456096 9.583333 1.000000 9.978572 9.329777
19.466262 11.695652 1.000000 9.973015 9.330347
19.476427 11.000000 1.000000 9.971708 9.330856
19.486593 9.434783 1.000000 9.974625 9.331302
19.496759 10.043478 1.000000 9.981624 9.331685
19.506925 10.739130 1.000000 9.992360 9.332005
19.517091 10.608696 1.000000 10.006175 9.332262
19.527257 9.695652 1.000000 10.022026 9.332455
19.537422 10.304348 1.000000 10.038558 9.332583
19.547588 10.608696 1.000000 10.054336 9.332648
19.557754 11.391304 1.000000 10.068122 9.332647
19.567920 9.347826 1.000000 10.079048 9.332581
19.578086 8.875000 1.000000 10.086546 9.332449
19.588252 9.833333 1.000000 10.090069 9.332251
19.598418 10.125000 1.000000 10.088826 9.331986
19.608583 10.521739 1.000000 10.081728 9.331655
19.618749 11.086957 1.000000 10.067856 9.331256
19.628915 8.913043 1.000000 10.046653 9.330790
19.639081 10.347826 1.000000 10.018573 9.330256
19.649247 10.782609 1.000000 9.985103 9.329653
19.659413 10.826087 1.000000 9.948459 9.328981
19.669578 11.347826 1.000000 9.911082 9.328241
19.679744 9.913043 1.000000 9.875189 9.327431
19.689910 10.478261 1.000000 9.842551 9.326550
19.700076 9.782609 1.000000 9.814403 9.325600
19.710242 9.956522 1.000000 9.791467 9.324578
19.720408 9.708333 1.000000 9.773994 9.323486
19.730574 9.041667 1.000000 9.761817 9.322322
19.740739 9.875000 1.000000 9.754402 9.321086
19.750905 8.956522 1.000000 9.750923 9.319777
19.761071 9.913043 1.000000 9.750400 9.318396
19.771237 10.260870 1.000000 9.751818 9.316942
19.781403 9.869565 1.000000 9.754298 9.315414
19.791569 10.260870 1.000000 9.757161 9.313813
19.801734 10.739130 1.000000 9.759883 9.312137
19.811900 9.913043 1.000000 9.761981 9.310386
19.822066 11.043478 1.000000 9.762918 9.308560
19.832232 10.130435 1.000000 9.762126 9.306659
19.842398 9.826087 1.000000 9.759140 9.304681
19.852564 10.000000 1.000000 9.753792 9.302628
19.862730 10.086957 1.000000 9.746327 9.300497
19.872895 9.791667 1.000000 9.737364 9.298290
19.883061 9.958333 1.000000 9.727713 9.296005
19.893227 9.608696 1.000000 9.718165 9.293642
19.903393 9.913043 1.000000 9.709347 9.291200
19.913559 10.130435 1.000000 9.701686 9.288680
19.923725 9.565217 1.000000 9.695446 9.286081
19.933890 9.956522 1.000000 9.690781 9.283402
19.944056 9.695652 1.000000 9.687739 9.280643
19.954222 8.869565 1.000000 9.686245 9.277803
19.964388 8.130435 1.000000 9.686071 9.274883
19.974554 10.260870 1.000000 9.686860 9.271881
19.984720 9.916667 1.000000 9.688227 9.268798
19.994886 8.521739 1.000000 9.689905 9.265633
20.005051 8.869565 1.000000 9.691847 9.262385
20.015217 8.458333 1.000000 9.694242 9.259054
20.025383 10.166667 1.000000 9.697403 9.255640
20.035549 9.166667 1.000000 9.701614 9.252142
20.045715 9.826087 1.000000 9.707006 9.248560
20.055881 9.521739 1.000000 9.713474 9.244893
20.066046 8.652174 1.000000 9.720686 9.241142
20.076212 10.652174 1.000000 9.728792 9.237305
20.086378 10.304348 1.000000 9.737111 9.233382
20.096544 8.869565 1.000000 9.745069 9.229372
20.106710 9.000000 1.000000 9.751886 9.225276
20.116876 10.000000 1.000000 9.756614 9.221093
20.127042 9.652174 1.000000 9.758301 9.216822
20.137207 10.173913 1.000000 9.756273 9.212463
20.147373 9.391304 1.000000 9.750378 9.208016
20.157539 9.125000 1.000000 9.741086 9.203480
20.167705 8.360000 1.000000 9.729369 9.198854
20.177871 9.208333 1.000000 9.716447 9.194139
20.188037 9.782609 1.000000 9.703562 9.189333
20.198203 9.347826 1.000000 9.691847 9.184437
20.208368 8.565217 1.000000 9.682389 9.179451
20.218534 8.782609 1.000000 9.676211 9.174372
20.228700 9.608696 1.000000 9.674320 9.169202
20.238866 9.260870 1.000000 9.677662 9.163939
20.249032 7.608696 1.000000 9.687002 9.158583
20.259198 8.652174 1.000000 9.702796 9.153134
20.269363 9.391304 1.000000 9.725084 9.147592
20.279529 8.521739 1.000000 9.753425 9.141955
20.289695 8.782609 1.000000 9.786832 9.136224
20.299861 9.695652 1.000000 9.823735 9.130398
20.310027 9.291667 1.000000 9.861974 9.124476
20.320193 9.375000 1.000000 9.898858 9.118459
20.330359 9.869565 1.000000 9.931376 9.112345
20.340524 9.695652 1.000000 9.956595 9.106134
20.350690 8.826087 1.000000 9.972216 9.099826
20.360856 9.652174 1.000000 9.977047 9.093421
20.371022 8.478261 1.000000 9.971211 9.086917
20.381188 9.521739 1.000000 9.955938 9.080315
20.391354 9.173913 1.000000 9.933028 9.073613
20.401519 8.956522 1.000000 9.904323 9.066813
20.411685 9.217391 1.000000 9.871411 9.059912
20.421851 9.217391 1.000000 9.835590 9.052911
20.432017 9.478261 1.000000 9.797945 9.045809
20.442183 7.260870 1.000000 9.759439 9.038605
20.452349 8.750000 1.000000 9.720890 9.031300
20.462515 8.541667 1.000000 9.682889 9.023893
20.472680 8.826087 1.000000 9.645743 9.016383
20.482846 8.434783 1.000000 9.609504 9.008770
20.493012 8.782609 1.000000 9.574141 9.001053
20.503178 7.826087 1.000000 9.539703 8.993233
20.513344 9.000000 1.000000 9.506446 8.985307
20.523510 8.913043 1.000000 9.474886 8.977277
20.533675 9.521739 1.000000 9.445585 8.969142
20.543841 8.391304 1.000000 9.419118 8.960900
20.554007 9.217391 1.000000 9.395994 8.952552
20.564173 8.478261 1.000000 9.376626 8.944097
20.574339 9.434783 1.000000 9.361349 8.935534
20.584505 7.521739 1.000000 9.350429 8.926864
20.594671 8.666667 1.000000 9.344049 8.918086
20.604836 8.625000 1.000000 9.342277 8.909200
20.615002 9.416667 1.000000 9.345023 8.900203
20.625168 8.478261 1.000000 9.352025 8.891097
20.635334 8.260870 1.000000 9.362828 8.881881
20.645500 8.565217 1.000000 9.376779 8.872554
20.655666 8.695652 1.000000 9.393004 8.863116
20.665831 8.304348 1.000000 9.410386 8.853568
20.675997 7.913043 1.000000 9.427581 8.843906
20.686163 9.043478 1.000000 9.443084 8.834132
20.696329 7.652174 1.000000 9.455408 8.824245
20.706495 7.608696 1.000000 9.463302 8.814245
20.716661 7.826087 1.000000 9.465941 8.804130
20.726827 7.434783 1.000000 9.462970 8.793901
20.736992 8.208333 1.000000 9.454387 8.783558
20.747158 7.500000 1.000000 9.440350 8.773099
20.757324 8.541667 1.000000 9.421051 8.762524
20.767490 8.625000 1.000000 9.396729 8.751832
20.777656 8.347826 1.000000 9.367808 8.741023
20.787822 8.565217 1.000000 9.335048 8.730098
20.797987 9.260870 1.000000 9.299590 8.719055
20.808153 7.000000 1.000000 9.262832 8.707893
20.818319 7.913043 1.000000 9.226253 8.696612
20.828485 8.260870 1.000000 9.191198 8.685212
20.838651 7.652174 1.000000 9.158741 8.673691
20.848817 8.130435 1.000000 9.129617 8.662051
20.858983 9.434783 1.000000 9.104243 8.650290
20.869148 7.173913 1.000000 9.082755 8.638408
20.879314 6.913043 1.000000 9.064950 8.626404
20.889480 8.083333 1.000000 9.050428 8.614277
20.899646 7.833333 1.000000 9.038640 8.602028
20.909812 6.869565 1.000000 9.028964 8.589655
20.919978 7.608696 1.000000 9.020799 8.577159
20.930144 8.478261 1.000000 9.013614 8.564538
20.940309 8.043478 1.000000 9.006956 8.551793
20.950475 8.217391 1.000000 9.000415 8.538923
20.960641 8.086957 1.000000 8.993593 8.525926
20.970807 7.652174 1.000000 8.986108 8.512803
20.980973 7.826087 1.000000 8.977637 8.499553
20.991139 7.739130 1.000000 8.967993 8.486176
21.001304 7.434783 1.000000 8.957252 8.472672
21.011470 8.478261 1.000000 8.945533 8.459039
21.021636 7.478261 1.000000 8.933076 8.445276
21.031802 8.500000 1.000000 8.920111 8.431385
21.041968 7.166667 1.000000 8.906809 8.417363
21.052134 7.782609 1.000000 8.893289 8.403211
21.062300 8.000000 1.000000 8.879641 8.388929
21.072465 8.608696 1.000000 8.865956 8.374516
21.082631 8.652174 1.000000 8.852313 8.359970
21.092797 7.652174 1.000000 8.838775 8.345291
21.102963 7.541667 1.000000 8.825379 8.330480
21.113129 8.565217 1.000000 8.812176 8.315535
21.123295 8.043478 1.000000 8.799298 8.300456
21.133460 6.869565 1.000000 8.787031 8.285244
21.143626 7.304348 1.000000 8.775838 8.269895
21.153792 7.000000 1.000000 8.766350 8.254411
21.163958 7.869565 1.000000 8.759294 8.238791
21.174124 7.541667 1.000000 8.755430 8.223034
21.184290 7.333333 1.000000 8.755510 8.207140
21.194456 7.916667 1.000000 8.760261 8.191108
21.204621 7.217391 1.000000 8.770401 8.174940
21.214787 8.391304 1.000000 8.786671 8.158632
21.224953 7.086957 1.000000 8.809878 8.142184
21.235119 7.695652 1.000000 8.840957 8.125596
21.245285 7.869565 1.000000 8.881038 8.108868
21.255451 7.304348 1.000000 8.931517 8.092000
21.265616 8.347826 1.000000 8.994102 8.074991
21.275782 8.652174 1.000000 9.070844 8.057839
21.285948 8.173913 1.000000 9.164049 8.040545
21.296114 8.347826 1.000000 9.276210 8.023107
21.306280 7.826087 1.000000 9.409865 8.005526
21.316446 7.500000 1.000000 9.567456 7.987801
21.326612 7.166667 1.000000 9.751205 7.969932
21.336777 9.291667 1.000000 9.962908 7.951919
21.346943 8.565217 1.000000 10.203748 7.933758
21.357109 7.956522 1.000000 10.473796 7.915452
21.367275 8.652174 1.000000 10.771627 7.896998
21.377441 10.565217 1.000000 11.093817 7.878398
21.387607 9.260870 1.000000 11.434473 7.859649
21.397772 9.695652 1.000000 11.784794 7.840754
21.407938 11.130435 1.000000 12.132907 7.821708
21.418104 11.391304 1.000000 12.463586 7.802513
21.428270 12.956522 1.000000 12.758795 7.783167
21.438436 14.304348 1.000000 12.998857 7.763671
21.448602 16.000000 1.000000 13.164692 7.744024
21.458768 13.608696 1.000000 13.240915 7.724225
21.468933 15.083333 1.000000 13.219037 7.704276
21.479099 14.416667 1.000000 13.099329 7.684172
21.489265 11.391304 1.000000 12.890744 7.663915
21.499431 12.173913 1.000000 12.608704 7.643504
21.509597 10.695652 1.000000 12.271891 7.622939
21.519763 9.608696 1.000000 11.899292 7.602218
21.529929 10.000000 1.000000 11.508218 7.581342
21.540094 9.739130 1.000000 11.113411 7.560311
21.550260 9.217391 1.000000 10.726655 7.539122
21.560426 9.173913 1.000000 10.357121 7.517776
21.570592 7.565217 1.000000 10.011437 7.496272
21.580758 8.826087 1.000000 9.693980 7.474609
21.590924 6.652174 1.000000 9.407177 7.452788
21.601089 7.173913 1.000000 9.151890 7.430809
21.611255 7.875000 1.000000 8.927577 7.408668
21.621421 7.083333 1.000000 8.732839 7.386366
21.631587 7.826087 1.000000 8.565585 7.363903
21.641753 7.217391 1.000000 8.423303 7.341278
21.651919 7.782609 1.000000 8.303264 7.318491
21.662085 7.130435 1.000000 8.202685 7.295541
21.672250 6.739130 1.000000 8.118864 7.272430
21.682416 6.956522 1.000000 8.049237 7.249152
21.692582 8.217391 1.000000 7.991463 7.225710
21.702748 6.565217 1.000000 7.943402 7.202102
21.712914 7.043478 1.000000 7.903103 7.178329
21.723080 6.304348 1.000000 7.868807 7.154389
21.733245 7.086957 1.000000 7.838942 7.130285
21.743411 6.217391 1.000000 7.812038 7.106011
21.753577 6.583333 1.000000 7.786765 7.081568
21.763743 7.958333 1.000000 7.761870 7.056957
21.773909 7.291667 1.000000 7.736165 7.032177
21.784075 7.173913 1.000000 7.708554 7.007226
21.794241 6.652174 1.000000 7.678116 6.982105
21.804406 6.173913 1.000000 7.644203 6.956816
21.814572 6.304348 1.000000 7.606500 6.931353
21.824738 6.304348 1.000000 7.565041 6.905717
21.834904 7.478261 1.000000 7.520119 6.879909
21.845070 6.791667 1.000000 7.472182 6.853927
21.855236 6.000000 1.000000 7.421749 6.827771
21.865401 6.521739 1.000000 7.369383 6.801443
21.875567 7.173913 1.000000 7.315680 6.774937
21.885733 6.304348 1.000000 7.261305 6.748256
21.895899 6.208333 1.000000 7.206957 6.721398
21.906065 6.708333 1.000000 7.153322 6.694363
21.916231 6.291667 1.000000 7.101021 6.667151
21.926397 6.347826 1.000000 7.050552 6.639760
21.936562 4.869565 1.000000 7.002275 6.612194
21.946728 5.739130 1.000000 6.956383 6.584445
21.956894 5.583333 1.000000 6.912940 6.556516
21.967060 6.304348 1.000000 6.871886 6.528407
21.977226 6.913043 1.000000 6.833067 6.500117
21.987392 5.739130 1.000000 6.796269 6.471645
21.997557 6.086957 1.000000 6.761259 6.442993
22.007723 5.260870 1.000000 6.727802 6.414155
22.017889 5.695652 1.000000 6.695696 6.385134
22.028055 5.782609 1.000000 6.664762 6.355929
22.038221 6.565217 1.000000 6.634846 6.326539
22.048387 5.541667 1.000000 6.605796 6.296963
22.058553 5.750000 1.000000 6.577465 6.267202
22.068718 5.304348 1.000000 6.549716 6.237256
22.078884 5.347826 1.000000 6.522410 6.207121
22.089050 5.391304 1.000000 6.495427 6.176797
22.099216 6.000000 1.000000 6.468647 6.146285
22.109382 6.304348 1.000000 6.441953 6.115584
22.119548 6.391304 1.000000 6.415239 6.084694
22.129713 6.173913 1.000000 6.388428 6.053616
22.139879 6.260870 1.000000 6.361481 6.022344
22.150045 5.000000 1.000000 6.334418 5.990880
22.160211 5.826087 1.000000 6.307295 5.959224
22.170377 5.347826 1.000000 6.280250 5.927375
22.180543 6.000000 1.000000 6.253369 5.895333
22.190709 5.750000 1.000000 6.226765 5.863097
22.200874 5.500000 1.000000 6.200570 5.830669
22.211040 5.625000 1.000000 6.174922 5.798043
22.221206 6.043478 1.000000 6.149977 5.765220
22.231372 5.869565 1.000000 6.125864 5.732201
22.241538 6.043478 1.000000 6.102653 5.698985
22.251704 5.695652 1.000000 6.080313 5.665571
22.261870 6.304348 1.000000 6.058690 5.631959
22.272035 6.739130 1.000000 6.037494 5.598150
22.282201 6.043478 1.000000 6.016287 5.564139
22.292367 5.913043 1.000000 5.994515 5.529927
22.302533 6.043478 1.000000 5.971536 5.495514
22.312699 5.478261 1.000000 5.946683 5.460900
22.322865 5.869565 1.000000 5.919361 5.426083
22.333030 5.458333 1.000000 5.889140 5.391066
22.343196 6.708333 1.000000 5.855800 5.355843
22.353362 5.000000 1.000000 5.819362 5.320415
22.363528 5.434783 1.000000 5.780028 5.284783
22.373694 6.260870 1.000000 5.738121 5.248945
22.383860 4.782609 1.000000 5.694034 5.212900
22.394026 5.826087 1.000000 5.648213 5.176649
22.404191 4.913043 1.000000 5.601159 5.140194
22.414357 6.434783 1.000000 5.553396 5.103528
22.424523 6.391304 1.000000 5.505478 5.066652
22.434689 5.608696 1.000000 5.457906 5.029567
22.444855 5.695652 1.000000 5.411055 4.992272
22.455021 5.521739 1.000000 5.364893 4.954767
22.465186 5.695652 1.000000 5.318866 4.917053
22.475352 6.541667 1.000000 5.275262 4.879124
22.485518 5.708333 1.000000 5.232458 4.840983
22.495684 5.708333 1.000000 5.190097 4.802627
22.505850 5.956522 1.000000 5.147770 4.764058
22.516016 5.826087 1.000000 5.105096 4.725274
22.526182 5.608696 1.000000 5.061810 4.686275
22.536347 6.521739 1.000000 5.017822 4.647064
22.546513 5.652174 1.000000 4.973215 4.607632
22.556679 5.913043 1.000000 4.928245 4.567983
22.566845 5.478261 1.000000 4.883250 4.528116
22.577011 6.217391 1.000000 4.838592 4.488030
22.587177 5.391304 1.000000 4.794592 4.447725
22.597342 6.391304 1.000000 4.751505 4.407204
22.607508 5.869565 1.000000 4.709480 4.366459
22.617674 5.913043 1.000000 4.668581 4.325492
22.627840 5.208333 1.000000 4.628809 4.284303
22.638006 5.750000 1.000000 4.590093 4.242891
22.648172 5.130435 1.000000 4.552316 4.201256
22.658338 5.869565 1.000000 4.515362 4.159397
22.668503 5.304348 1.000000 4.479121 4.117317
22.678669 6.391304 1.000000 4.443482 4.075008
22.688835 4.782609 1.000000 4.408349 4.032473
22.699001 5.478261 1.000000 4.373620 3.989711
22.709167 5.956522 1.000000 4.339195 3.946722
22.719333 5.217391 1.000000 4.304984 3.903504
22.729498 4.565217 1.000000 4.270922 3.860062
22.739664 5.260870 1.000000 4.236942 3.816387
22.749830 6.521739 1.000000 4.202985 3.772481
22.759996 5.434783 1.000000 4.168988 3.728344
22.770162 5.600000 1.000000 4.134802 3.683976
22.780328 4.250000 1.000000 4.100234 3.639376
22.790494 5.541667 1.000000 4.065027 3.594543
22.800659 5.652174 1.000000 4.028873 3.549481
22.810825 5.608696 1.000000 3.991398 3.504180
22.820991 6.000000 1.000000 3.952201 3.458643
22.831157 5.521739 1.000000 3.910872 3.412872
22.841323 5.391304 1.000000 3.867040 3.366864
22.851489 5.652174 1.000000 3.820425 3.320619
22.861654 5.434783 1.000000 3.770877 3.274141
22.871820 5.739130 1.000000 3.718361 3.227419
22.881986 5.043478 1.000000 3.662971 3.180459
22.892152 5.521739 1.000000 3.604889 3.133259
22.902318 6.434783 1.000000 3.544380 3.085818
22.912484 5.500000 1.000000 3.481825 3.038136
22.922650 5.916667 1.000000 3.417702 2.990212
22.932815 4.875000 1.000000 3.352584 2.942050
22.942981 5.652174 1.000000 3.287093 2.893640
22.953147 5.217391 1.000000 3.221877 2.844986
22.963313 4.916667 1.000000 3.157528 2.796087
22.973479 5.434783 1.000000 3.094544 2.746943
22.983645 4.913043 1.000000 3.033302 2.697552
22.993811 5.826087 1.000000 2.974042 2.647915
23.003976 5.478261 1.000000 2.916879 2.598035
#######	End powder diffraction data	#######
####################################################################### 
# 
# This file contains crystal structure data downloaded from the 
# Cambridge Structural Database (CSD) hosted by the Cambridge 
# Crystallographic Data Centre (CCDC).
# 
# Full information about CCDC data access policies and citation 
# guidelines are available at http://www.ccdc.cam.ac.uk/access/V1 
# 
# Audit and citation data items may have been added by the CCDC. 
# Please retain this information to preserve the provenance of 
# this file and to allow appropriate attribution of the data. 
# 
#######################################################################

data_Na2Se2C2_supercell
_database_code_depnum_ccdc_archive 'CCDC 2529945'
loop_
_audit_author_name
_audit_author_address
'Mattick Tim'
;University of Cologne, Department of Chemistry and Biochemistry
Germany
;
_audit_update_record             
;
2026-02-09 deposited with the CCDC.	2026-04-24 downloaded from the CCDC.
;
# start Validation Reply Form
_vrf_SYMMS02_Na2Se2C2_supercell  
;
PROBLEM: The unit-cell lengths a and b should not be equal for a
RESPONSE: This is a combined Rietveld/pdf/DFT analysis within a 4x4x4 supercell with triclinic symmetry, but a pseudo-cubic metric.
;

loop_
_publ_author_phone
''
''
_chemical_formula_sum            'Na2 Se2 C2'
_chemical_formula_moiety         'Na2 Se2 C2'
_chemical_formula_weight         227.9215
_pd_block_id                     0
_cell_length_a                   15.727(9)
_cell_length_b                   15.727(9)
_cell_length_c                   15.727(9)
_cell_angle_alpha                90
_cell_angle_beta                 90
_cell_angle_gamma                90
_cell_volume                     3890(7)
_cell_formula_units_Z            32
_exptl_crystal_density_diffrn    3.114(5)
_exptl_absorpt_coefficient_mu    5.838(10)
_diffrn_radiation_wavelength     0.496000000
_cell_measurement_theta_min      1.4987945
_cell_measurement_theta_max      12.498241
_cell_measurement_temperature    295(2)
_symmetry_cell_setting           triclinic
_space_group_IT_number           1
_space_group_name_H-M_alt        'P 1'
_space_group_name_Hall           'P 1'
_exptl_crystal_colour            brown
_exptl_crystal_description       powder
loop_
_space_group_symop_id
_space_group_symop_operation_xyz
1 'x, y, z '
loop_
_atom_site_label
_atom_site_type_symbol
_atom_site_site_symmetry_multiplicity
_atom_site_fract_x
_atom_site_fract_y
_atom_site_fract_z
_atom_site_occupancy
_atom_site_B_iso_or_equiv
Na1 Na 1 0 0 0 1 10.57096
Na2 Na 1 0 0 0.25 1 10.57096
Na3 Na 1 0 0 0.5 1 10.57096
Na4 Na 1 0 0 0.75 1 10.57096
Na5 Na 1 0 0.25 0 1 10.57096
Na6 Na 1 0 0.25 0.25 1 10.57096
Na7 Na 1 0 0.25 0.5 1 10.57096
Na8 Na 1 0 0.25 0.75 1 10.57096
Na9 Na 1 0 0.5 0 1 10.57096
Na10 Na 1 0 0.5 0.25 1 10.57096
Na11 Na 1 0 0.5 0.5 1 10.57096
Na12 Na 1 0 0.5 0.75 1 10.57096
Na13 Na 1 0 0.75 0 1 10.57096
Na14 Na 1 0 0.75 0.25 1 10.57096
Na15 Na 1 0 0.75 0.5 1 10.57096
Na16 Na 1 0 0.75 0.75 1 10.57096
Na17 Na 1 0.25 0 0 1 10.57096
Na18 Na 1 0.25 0 0.25 1 10.57096
Na19 Na 1 0.25 0 0.5 1 10.57096
Na20 Na 1 0.25 0 0.75 1 10.57096
Na21 Na 1 0.25 0.25 0 1 10.57096
Na22 Na 1 0.25 0.25 0.25 1 10.57096
Na23 Na 1 0.25 0.25 0.5 1 10.57096
Na24 Na 1 0.25 0.25 0.75 1 10.57096
Na25 Na 1 0.25 0.5 0 1 10.57096
Na26 Na 1 0.25 0.5 0.25 1 10.57096
Na27 Na 1 0.25 0.5 0.5 1 10.57096
Na28 Na 1 0.25 0.5 0.75 1 10.57096
Na29 Na 1 0.25 0.75 0 1 10.57096
Na30 Na 1 0.25 0.75 0.25 1 10.57096
Na31 Na 1 0.25 0.75 0.5 1 10.57096
Na32 Na 1 0.25 0.75 0.75 1 10.57096
Na33 Na 1 0.5 0 0 1 10.57096
Na34 Na 1 0.5 0 0.25 1 10.57096
Na35 Na 1 0.5 0 0.5 1 10.57096
Na36 Na 1 0.5 0 0.75 1 10.57096
Na37 Na 1 0.5 0.25 0 1 10.57096
Na38 Na 1 0.5 0.25 0.25 1 10.57096
Na39 Na 1 0.5 0.25 0.5 1 10.57096
Na40 Na 1 0.5 0.25 0.75 1 10.57096
Na41 Na 1 0.5 0.5 0 1 10.57096
Na42 Na 1 0.5 0.5 0.25 1 10.57096
Na43 Na 1 0.5 0.5 0.5 1 10.57096
Na44 Na 1 0.5 0.5 0.75 1 10.57096
Na45 Na 1 0.5 0.75 0 1 10.57096
Na46 Na 1 0.5 0.75 0.25 1 10.57096
Na47 Na 1 0.5 0.75 0.5 1 10.57096
Na48 Na 1 0.5 0.75 0.75 1 10.57096
Na49 Na 1 0.75 0 0 1 10.57096
Na50 Na 1 0.75 0 0.25 1 10.57096
Na51 Na 1 0.75 0 0.5 1 10.57096
Na52 Na 1 0.75 0 0.75 1 10.57096
Na53 Na 1 0.75 0.25 0 1 10.57096
Na54 Na 1 0.75 0.25 0.25 1 10.57096
Na55 Na 1 0.75 0.25 0.5 1 10.57096
Na56 Na 1 0.75 0.25 0.75 1 10.57096
Na57 Na 1 0.75 0.5 0 1 10.57096
Na58 Na 1 0.75 0.5 0.25 1 10.57096
Na59 Na 1 0.75 0.5 0.5 1 10.57096
Na60 Na 1 0.75 0.5 0.75 1 10.57096
Na61 Na 1 0.75 0.75 0 1 10.57096
Na62 Na 1 0.75 0.75 0.25 1 10.57096
Na63 Na 1 0.75 0.75 0.5 1 10.57096
Na64 Na 1 0.75 0.75 0.75 1 10.57096
Se1 Se 1 0.154120(4) 0.125 0.125 1 4.58211
C1 C 1 0.037770(4) 0.125 0.125 1 0.00257
Se49 Se 1 0.845880(4) 0.125 0.125 1 4.58211
C49 C 1 0.962230(4) 0.125 0.125 1 0.00257
Se2 Se 1 0.154120(4) 0.125 0.375 1 4.58211
C2 C 1 0.037770(4) 0.125 0.375 1 0.00257
Se50 Se 1 0.845880(4) 0.125 0.375 1 4.58211
C50 C 1 0.962230(4) 0.125 0.375 1 0.00257
Se3 Se 1 0.125 0.095880(4) 0.625 1 4.58211
C3 C 1 0.125 0.212230(4) 0.625 1 0.00257
Se7 Se 1 0.125 0.404120(4) 0.625 1 4.58211
C7 C 1 0.125 0.287770(4) 0.625 1 0.00257
Se4 Se 1 0.125 0.154120(4) 0.875 1 4.58211
C4 C 1 0.125 0.037770(4) 0.875 1 0.00257
Se16 Se 1 0.125 0.845880(4) 0.875 1 4.58211
C16 C 1 0.125 0.962230(4) 0.875 1 0.00257
Se5 Se 1 0.154120(4) 0.375 0.125 1 4.58211
C5 C 1 0.037770(4) 0.375 0.125 1 0.00257
Se53 Se 1 0.845880(4) 0.375 0.125 1 4.58211
C53 C 1 0.962230(4) 0.375 0.125 1 0.00257
Se6 Se 1 0.154120(4) 0.375 0.375 1 4.58211
C6 C 1 0.037770(4) 0.375 0.375 1 0.00257
Se54 Se 1 0.845880(4) 0.375 0.375 1 4.58211
C54 C 1 0.962230(4) 0.375 0.375 1 0.00257
Se8 Se 1 0.154120(4) 0.375 0.875 1 4.58211
C8 C 1 0.037770(4) 0.375 0.875 1 0.00257
Se56 Se 1 0.845880(4) 0.375 0.875 1 4.58211
C56 C 1 0.962230(4) 0.375 0.875 1 0.00257
Se9 Se 1 0.095880(4) 0.625 0.125 1 4.58211
C9 C 1 0.212230(4) 0.625 0.125 1 0.00257
Se25 Se 1 0.404120(4) 0.625 0.125 1 4.58211
C25 C 1 0.287770(4) 0.625 0.125 1 0.00257
Se10 Se 1 0.154120(4) 0.625 0.375 1 4.58211
C10 C 1 0.037770(4) 0.625 0.375 1 0.00257
Se58 Se 1 0.845880(4) 0.625 0.375 1 4.58211
C58 C 1 0.962230(4) 0.625 0.375 1 0.00257
Se11 Se 1 0.095880(4) 0.625 0.625 1 4.58211
C11 C 1 0.212230(4) 0.625 0.625 1 0.00257
Se27 Se 1 0.404120(4) 0.625 0.625 1 4.58211
C27 C 1 0.287770(4) 0.625 0.625 1 0.00257
Se12 Se 1 0.095880(4) 0.625 0.875 1 4.58211
C12 C 1 0.212230(4) 0.625 0.875 1 0.00257
Se28 Se 1 0.404120(4) 0.625 0.875 1 4.58211
C28 C 1 0.287770(4) 0.625 0.875 1 0.00257
Se13 Se 1 0.095880(4) 0.875 0.125 1 4.58211
C13 C 1 0.212230(4) 0.875 0.125 1 0.00257
Se29 Se 1 0.404120(4) 0.875 0.125 1 4.58211
C29 C 1 0.287770(4) 0.875 0.125 1 0.00257
Se14 Se 1 0.095880(4) 0.875 0.375 1 4.58211
C14 C 1 0.212230(4) 0.875 0.375 1 0.00257
Se30 Se 1 0.404120(4) 0.875 0.375 1 4.58211
C30 C 1 0.287770(4) 0.875 0.375 1 0.00257
Se15 Se 1 0.095880(4) 0.875 0.625 1 4.58211
C15 C 1 0.212230(4) 0.875 0.625 1 0.00257
Se31 Se 1 0.404120(4) 0.875 0.625 1 4.58211
C31 C 1 0.287770(4) 0.875 0.625 1 0.00257
Se17 Se 1 0.375 0.125 0.095880(4) 1 4.58211
C17 C 1 0.375 0.125 0.212230(4) 1 0.00257
Se18 Se 1 0.375 0.125 0.404120(4) 1 4.58211
C18 C 1 0.375 0.125 0.287770(4) 1 0.00257
Se19 Se 1 0.375 0.125 0.595880(4) 1 4.58211
C19 C 1 0.375 0.125 0.712230(4) 1 0.00257
Se20 Se 1 0.375 0.125 0.904120(4) 1 4.58211
C20 C 1 0.375 0.125 0.787770(4) 1 0.00257
Se21 Se 1 0.345880(4) 0.375 0.125 1 4.58211
C21 C 1 0.462230(4) 0.375 0.125 1 0.00257
Se37 Se 1 0.654120(4) 0.375 0.125 1 4.58211
C37 C 1 0.537770(4) 0.375 0.125 1 0.00257
Se22 Se 1 0.345880(4) 0.375 0.375 1 4.58211
C22 C 1 0.462230(4) 0.375 0.375 1 0.00257
Se38 Se 1 0.654120(4) 0.375 0.375 1 4.58211
C38 C 1 0.537770(4) 0.375 0.375 1 0.00257
Se23 Se 1 0.375 0.375 0.595880(4) 1 4.58211
C23 C 1 0.375 0.375 0.712230(4) 1 0.00257
Se24 Se 1 0.375 0.375 0.904120(4) 1 4.58211
C24 C 1 0.375 0.375 0.787770(4) 1 0.00257
Se26 Se 1 0.345880(4) 0.625 0.375 1 4.58211
C26 C 1 0.462230(4) 0.625 0.375 1 0.00257
Se42 Se 1 0.654120(4) 0.625 0.375 1 4.58211
C42 C 1 0.537770(4) 0.625 0.375 1 0.00257
Se32 Se 1 0.345880(4) 0.875 0.875 1 4.58211
C32 C 1 0.462230(4) 0.875 0.875 1 0.00257
Se48 Se 1 0.654120(4) 0.875 0.875 1 4.58211
C48 C 1 0.537770(4) 0.875 0.875 1 0.00257
Se33 Se 1 0.625 0.154120(4) 0.125 1 4.58211
C33 C 1 0.625 0.037770(4) 0.125 1 0.00257
Se45 Se 1 0.625 0.845880(4) 0.125 1 4.58211
C45 C 1 0.625 0.962230(4) 0.125 1 0.00257
Se34 Se 1 0.625 0.125 0.345880(4) 1 4.58211
C34 C 1 0.625 0.125 0.462230(4) 1 0.00257
Se35 Se 1 0.625 0.125 0.654120(4) 1 4.58211
C35 C 1 0.625 0.125 0.537770(4) 1 0.00257
Se36 Se 1 0.595880(4) 0.125 0.875 1 4.58211
C36 C 1 0.712230(4) 0.125 0.875 1 0.00257
Se52 Se 1 0.904120(4) 0.125 0.875 1 4.58211
C52 C 1 0.787770(4) 0.125 0.875 1 0.00257
Se39 Se 1 0.625 0.375 0.595880(4) 1 4.58211
C39 C 1 0.625 0.375 0.712230(4) 1 0.00257
Se40 Se 1 0.625 0.375 0.904120(4) 1 4.58211
C40 C 1 0.625 0.375 0.787770(4) 1 0.00257
Se41 Se 1 0.625 0.625 0.154120(4) 1 4.58211
C41 C 1 0.625 0.625 0.037770(4) 1 0.00257
Se44 Se 1 0.625 0.625 0.845880(4) 1 4.58211
C44 C 1 0.625 0.625 0.962230(4) 1 0.00257
Se43 Se 1 0.625 0.595880(4) 0.625 1 4.58211
C43 C 1 0.625 0.712230(4) 0.625 1 0.00257
Se47 Se 1 0.625 0.904120(4) 0.625 1 4.58211
C47 C 1 0.625 0.787770(4) 0.625 1 0.00257
Se46 Se 1 0.595880(4) 0.875 0.375 1 4.58211
C46 C 1 0.712230(4) 0.875 0.375 1 0.00257
Se62 Se 1 0.904120(4) 0.875 0.375 1 4.58211
C62 C 1 0.787770(4) 0.875 0.375 1 0.00257
Se51 Se 1 0.875 0.154120(4) 0.625 1 4.58211
C51 C 1 0.875 0.037770(4) 0.625 1 0.00257
Se63 Se 1 0.875 0.845880(4) 0.625 1 4.58211
C63 C 1 0.875 0.962230(4) 0.625 1 0.00257
Se55 Se 1 0.875 0.345880(4) 0.625 1 4.58211
C55 C 1 0.875 0.462230(4) 0.625 1 0.00257
Se59 Se 1 0.875 0.654120(4) 0.625 1 4.58211
C59 C 1 0.875 0.537770(4) 0.625 1 0.00257
Se57 Se 1 0.875 0.595880(4) 0.125 1 4.58211
C57 C 1 0.875 0.712230(4) 0.125 1 0.00257
Se61 Se 1 0.875 0.904120(4) 0.125 1 4.58211
C61 C 1 0.875 0.787770(4) 0.125 1 0.00257
Se60 Se 1 0.875 0.595880(4) 0.875 1 4.58211
C60 C 1 0.875 0.712230(4) 0.875 1 0.00257
Se64 Se 1 0.875 0.904120(4) 0.875 1 4.58211
C64 C 1 0.875 0.787770(4) 0.875 1 0.00257
loop_
_geom_bond_atom_site_label_1
_geom_bond_atom_site_label_2
_geom_bond_distance
_geom_bond_site_symmetry_1
_geom_bond_site_symmetry_2
Na1 C4 2.8429(16) 1_555 1_554
Na1 C16 2.8429(16) 1_555 1_544
Na1 C49 2.8429(16) 1_555 1_455
Na1 C1 2.8429(16) 1_555 1_555
Na1 Se52 3.1627(18) 1_555 1_454
Na1 Se13 3.1627(18) 1_555 1_545
Na1 Se61 3.1627(18) 1_555 1_445
Na2 C1 2.8429(15) 1_555 1_555
Na2 C49 2.8429(15) 1_555 1_455
Na2 C50 2.843(3) 1_555 1_455
Na2 C2 2.843(3) 1_555 1_555
Na2 Se13 3.1627(14) 1_555 1_545
Na2 Se14 3.163(3) 1_555 1_545
Na2 Se62 3.163(3) 1_555 1_445
Na2 Se61 3.1627(14) 1_555 1_445
Na3 C2 2.843(3) 1_555 1_555
Na3 C50 2.843(3) 1_555 1_455
Na3 C63 2.843(6) 1_555 1_445
Na3 C51 2.843(6) 1_555 1_455
Na3 Se15 3.163(5) 1_555 1_545
Na3 Se14 3.163(3) 1_555 1_545
Na3 Se3 3.163(5) 1_555 1_555
Na3 Se62 3.163(3) 1_555 1_445
Na4 C16 2.843(8) 1_555 1_545
Na4 C51 2.843(5) 1_555 1_455
Na4 C63 2.843(5) 1_555 1_445
Na4 Se64 3.163(7) 1_555 1_445
Na4 Se3 3.163(5) 1_555 1_555
Na4 Se52 3.163(7) 1_555 1_455
Na4 Se15 3.163(5) 1_555 1_545
Na5 C8 2.843(3) 1_555 1_554
Na5 C1 2.8429(15) 1_555 1_555
Na5 C49 2.8429(15) 1_555 1_455
Na5 C56 2.843(3) 1_555 1_454
Na5 C5 2.843(3) 1_555 1_555
Na5 Se4 3.1627(13) 1_555 1_554
Na5 Se52 3.1627(14) 1_555 1_454
Na6 C2 2.8429(16) 1_555 1_555
Na6 C5 2.8429(16) 1_555 1_555
Na6 C50 2.8429(16) 1_555 1_455
Na6 C1 2.843(3) 1_555 1_555
Na6 C54 2.843(6) 1_555 1_455
Na6 C49 2.843(3) 1_555 1_455
Na7 C6 2.8429(15) 1_555 1_555
Na7 C54 2.8429(15) 1_555 1_455
Na7 C50 2.843(5) 1_555 1_455
Na7 Se55 3.163(7) 1_555 1_455
Na7 Se51 3.163(4) 1_555 1_455
Na8 C56 2.843(10) 1_555 1_455
Na8 Se52 3.163(5) 1_555 1_455
Na8 Se55 3.163(3) 1_555 1_455
Na8 Se51 3.163(6) 1_555 1_455
Na9 C5 2.843(3) 1_555 1_555
Na9 C8 2.843(3) 1_555 1_554
Na9 C56 2.843(3) 1_555 1_454
Na9 Se12 3.163(5) 1_555 1_554
Na9 Se57 3.163(4) 1_555 1_455
Na9 Se60 3.163(4) 1_555 1_454
Na9 Se9 3.163(5) 1_555 1_555
Na10 C6 2.8429(15) 1_555 1_555
Na10 Se9 3.163(3) 1_555 1_555
Na10 Se57 3.163(3) 1_555 1_455
Na11 C10 2.8429(16) 1_555 1_555
Na11 C58 2.8429(16) 1_555 1_455
Na11 C59 2.843(7) 1_555 1_455
Na11 C55 2.843(4) 1_555 1_455
Na11 C54 2.843(8) 1_555 1_455
Na11 Se7 3.163(3) 1_555 1_555
Na12 C8 2.843(3) 1_555 1_555
Na12 C56 2.843(3) 1_555 1_455
Na12 C59 2.843(4) 1_555 1_455
Na12 C55 2.843(7) 1_555 1_455
Na12 Se11 3.1627(14) 1_555 1_555
Na12 Se60 3.163(10) 1_555 1_455
Na13 C61 2.843(3) 1_555 1_455
Na13 C57 2.8429(14) 1_555 1_455
Na13 C64 2.843(3) 1_555 1_454
Na13 C60 2.8429(14) 1_555 1_454
Na13 Se16 3.163(6) 1_555 1_554
Na13 Se9 3.163(5) 1_555 1_555
Na13 Se12 3.163(5) 1_555 1_554
Na14 C10 2.843(3) 1_555 1_555
Na14 C58 2.843(3) 1_555 1_455
Na14 C61 2.8429(15) 1_555 1_455
Na14 C57 2.843(3) 1_555 1_455
Na14 Se13 3.163(5) 1_555 1_555
Na14 Se62 3.163(9) 1_555 1_455
Na15 C58 2.843(10) 1_555 1_455
Na15 Se14 3.163(3) 1_555 1_555
Na15 Se11 3.1627(14) 1_555 1_555
Na15 Se63 3.163(10) 1_555 1_455
Na15 Se62 3.163(3) 1_555 1_455
Na15 Se59 3.1627(14) 1_555 1_455
Na16 C64 2.843(10) 1_555 1_455
Na16 C60 2.843(6) 1_555 1_455
Na16 Se15 3.1627(18) 1_555 1_555
Na16 Se12 3.1627(18) 1_555 1_555
Na16 Se63 3.1627(13) 1_555 1_455
Na16 Se59 3.163(9) 1_555 1_455
Na17 C29 2.843(2) 1_555 1_545
Na17 C13 2.8429(12) 1_555 1_545
Na17 C4 2.8429(15) 1_555 1_554
Na17 C16 2.8429(15) 1_555 1_544
Na17 Se1 3.1627(13) 1_555 1_555
Na17 Se32 3.163(3) 1_555 1_544
Na17 Se20 3.163(3) 1_555 1_554
Na17 Se17 3.163(3) 1_555 1_555
Na18 C14 2.843(3) 1_555 1_545
Na18 C30 2.843(4) 1_555 1_545
Na18 C17 2.843(3) 1_555 1_555
Na18 C29 2.8429(12) 1_555 1_545
Na18 C18 2.843(4) 1_555 1_555
Na18 C13 2.843(2) 1_555 1_545
Na18 Se1 3.163(3) 1_555 1_555
Na18 Se2 3.163(2) 1_555 1_555
Na19 C15 2.843(5) 1_555 1_545
Na19 C31 2.843(6) 1_555 1_545
Na19 C30 2.843(3) 1_555 1_545
Na19 C14 2.843(4) 1_555 1_545
Na19 Se2 3.163(4) 1_555 1_555
Na19 Se3 3.163(3) 1_555 1_555
Na19 Se18 3.1627(13) 1_555 1_555
Na20 C16 2.843(6) 1_555 1_545
Na20 C19 2.8429(17) 1_555 1_555
Na20 C31 2.843(5) 1_555 1_545
Na20 C15 2.843(6) 1_555 1_545
Na21 Se1 3.163(3) 1_555 1_555
Na21 Se8 3.163(2) 1_555 1_554
Na21 Se20 3.1627(18) 1_555 1_554
Na21 Se17 3.1627(18) 1_555 1_555
Na21 Se5 3.163(2) 1_555 1_555
Na21 Se24 3.163(5) 1_555 1_554
Na21 Se4 3.163(3) 1_555 1_554
Na21 Se21 3.163(5) 1_555 1_555
Na22 C18 2.843(2) 1_555 1_555
Na22 C17 2.8429(12) 1_555 1_555
Na22 Se2 3.1627(13) 1_555 1_555
Na22 Se5 3.1627(13) 1_555 1_555
Na22 Se21 3.163(3) 1_555 1_555
Na22 Se6 3.163(4) 1_555 1_555
Na22 Se1 3.163(4) 1_555 1_555
Na23 C7 2.843(4) 1_555 1_555
Na23 C3 2.843(3) 1_555 1_555
Na23 Se19 3.163(4) 1_555 1_555
Na23 Se6 3.163(3) 1_555 1_555
Na23 Se18 3.163(2) 1_555 1_555
Na24 C20 2.843(3) 1_555 1_555
Na24 C19 2.8429(14) 1_555 1_555
Na24 C23 2.843(4) 1_555 1_555
Na24 Se4 3.163(4) 1_555 1_555
Na25 C28 2.843(6) 1_555 1_554
Na25 C12 2.843(5) 1_555 1_554
Na25 Se5 3.163(4) 1_555 1_555
Na25 Se24 3.1627(14) 1_555 1_554
Na25 Se21 3.1627(17) 1_555 1_555
Na25 Se8 3.163(4) 1_555 1_554
Na26 C9 2.843(3) 1_555 1_555
Na26 C25 2.843(4) 1_555 1_555
Na26 Se6 3.163(3) 1_555 1_555
Na26 Se22 3.1627(15) 1_555 1_555
Na26 Se21 3.163(3) 1_555 1_555
Na27 Se10 3.1627(13) 1_555 1_555
Na27 Se26 3.163(3) 1_555 1_555
Na27 Se23 3.163(3) 1_555 1_555
Na27 Se7 3.1627(13) 1_555 1_555
Na27 Se22 3.163(5) 1_555 1_555
Na28 C24 2.8429(15) 1_555 1_555
Na28 C23 2.843(3) 1_555 1_555
Na28 C27 2.8429(12) 1_555 1_555
Na28 C11 2.843(2) 1_555 1_555
Na28 Se8 3.163(2) 1_555 1_555
Na29 C28 2.843(5) 1_555 1_554
Na29 C12 2.843(6) 1_555 1_554
Na29 Se32 3.163(9) 1_555 1_554
Na29 Se16 3.163(4) 1_555 1_554
Na30 Se10 3.163(4) 1_555 1_555
Na30 Se26 3.1627(17) 1_555 1_555
Na31 C14 2.843(3) 1_555 1_555
Na31 C30 2.843(4) 1_555 1_555
Na31 C27 2.8429(12) 1_555 1_555
Na31 C11 2.843(2) 1_555 1_555
Na32 C15 2.8429(12) 1_555 1_555
Na32 C12 2.8429(12) 1_555 1_555
Na32 C31 2.843(2) 1_555 1_555
Na32 C28 2.843(2) 1_555 1_555
Na33 C48 2.843(3) 1_555 1_544
Na33 C45 2.843(6) 1_555 1_545
Na33 C32 2.8429(11) 1_555 1_544
Na33 Se17 3.163(3) 1_555 1_555
Na33 Se20 3.163(3) 1_555 1_554
Na33 Se36 3.163(4) 1_555 1_554
Na33 Se29 3.163(2) 1_555 1_545
Na34 C18 2.843(3) 1_555 1_555
Na34 C17 2.843(4) 1_555 1_555
Na34 C33 2.843(3) 1_555 1_555
Na34 C45 2.843(3) 1_555 1_545
Na34 Se46 3.163(6) 1_555 1_545
Na34 Se30 3.1627(13) 1_555 1_545
Na34 Se29 3.163(4) 1_555 1_545
Na35 C34 2.843(4) 1_555 1_555
Na35 Se19 3.1627(13) 1_555 1_555
Na35 Se31 3.163(3) 1_555 1_545
Na35 Se47 3.163(9) 1_555 1_545
Na35 Se46 3.1627(13) 1_555 1_545
Na35 Se30 3.163(6) 1_555 1_545
Na36 C20 2.8429(17) 1_555 1_555
Na36 C32 2.843(6) 1_555 1_545
Na36 C48 2.843(9) 1_555 1_545
Na36 Se35 3.1627(14) 1_555 1_555
Na36 Se47 3.1627(14) 1_555 1_545
Na36 Se31 3.163(8) 1_555 1_545
Na37 C21 2.843(2) 1_555 1_555
Na37 Se24 3.1627(14) 1_555 1_554
Na37 Se17 3.163(5) 1_555 1_555
Na37 Se40 3.163(7) 1_555 1_554
Na37 Se33 3.163(4) 1_555 1_555
Na37 Se36 3.163(3) 1_555 1_554
Na37 Se20 3.163(5) 1_555 1_554
Na38 C37 2.843(3) 1_555 1_555
Na38 C21 2.8429(11) 1_555 1_555
Na38 C22 2.843(4) 1_555 1_555
Na38 Se33 3.163(2) 1_555 1_555
Na38 Se34 3.163(5) 1_555 1_555
Na39 C22 2.843(3) 1_555 1_555
Na39 C38 2.8429(12) 1_555 1_555
Na39 C34 2.843(2) 1_555 1_555
Na39 Se23 3.163(3) 1_555 1_555
Na39 Se19 3.163(2) 1_555 1_555
Na40 C24 2.8429(15) 1_555 1_555
Na40 C23 2.843(3) 1_555 1_555
Na40 C20 2.843(4) 1_555 1_555
Na40 Se35 3.1627(18) 1_555 1_555
Na41 C37 2.843(2) 1_555 1_555
Na41 Se40 3.1627(18) 1_555 1_554
Na41 Se28 3.163(3) 1_555 1_554
Na41 Se25 3.163(3) 1_555 1_555
Na41 Se24 3.163(7) 1_555 1_554
Na42 C38 2.8429(12) 1_555 1_555
Na42 C22 2.843(3) 1_555 1_555
Na42 C37 2.843(4) 1_555 1_555
Na42 Se25 3.1627(13) 1_555 1_555
Na43 C26 2.8429(11) 1_555 1_555
Na43 Se39 3.163(4) 1_555 1_555
Na43 Se23 3.163(4) 1_555 1_555
Na44 C39 2.8429(14) 1_555 1_555
Na44 Se27 3.163(4) 1_555 1_555
Na44 Se43 3.163(3) 1_555 1_555
Na45 C32 2.843(6) 1_555 1_554
Na45 Se29 3.163(4) 1_555 1_555
Na45 Se28 3.163(8) 1_555 1_554
Na46 Se29 3.163(3) 1_555 1_555
Na46 Se41 3.163(3) 1_555 1_555
Na47 Se30 3.1627(13) 1_555 1_555
Na47 Se27 3.163(4) 1_555 1_555
Na48 Se31 3.163(2) 1_555 1_555
Na48 Se44 3.163(4) 1_555 1_555
Na48 Se28 3.163(2) 1_555 1_555
Na49 C36 2.8429(14) 1_555 1_554
Na49 C52 2.843(3) 1_555 1_554
Na49 Se61 3.163(7) 1_555 1_545
Na49 Se48 3.163(3) 1_555 1_544
Na50 C62 2.843(5) 1_555 1_545
Na50 C46 2.8429(17) 1_555 1_545
Na50 C45 2.843(8) 1_555 1_545
Na50 Se49 3.163(4) 1_555 1_555
Na50 Se61 3.163(5) 1_555 1_545
Na50 Se34 3.163(3) 1_555 1_555
Na51 C35 2.843(4) 1_555 1_555
Na51 C63 2.843(12) 1_555 1_545
Na51 C62 2.8429(17) 1_555 1_545
Na51 C46 2.843(5) 1_555 1_545
Na51 Se50 3.163(2) 1_555 1_555
Na51 Se47 3.1627(14) 1_555 1_545
Na52 C51 2.8429(16) 1_555 1_555
Na52 C63 2.8429(16) 1_555 1_545
Na52 Se48 3.163(3) 1_555 1_545
Na52 Se64 3.163(13) 1_555 1_545
Na52 Se47 3.163(10) 1_555 1_545
Na53 C52 2.8429(15) 1_555 1_554
Na53 C36 2.843(3) 1_555 1_554
Na53 Se56 3.163(8) 1_555 1_554
Na53 Se49 3.163(4) 1_555 1_555
Na53 Se40 3.163(3) 1_555 1_554
Na53 Se37 3.1627(18) 1_555 1_555
Na54 Se49 3.163(2) 1_555 1_555
Na54 Se37 3.163(3) 1_555 1_555
Na54 Se34 3.163(5) 1_555 1_555
Na54 Se38 3.1627(14) 1_555 1_555
Na55 Se54 3.163(4) 1_555 1_555
Na55 Se50 3.1627(13) 1_555 1_555
Na55 Se39 3.1627(13) 1_555 1_555
Na55 Se38 3.163(5) 1_555 1_555
Na56 C36 2.843(4) 1_555 1_555
Na56 C40 2.8429(17) 1_555 1_555
Na56 Se51 3.1627(13) 1_555 1_555
Na56 Se55 3.163(3) 1_555 1_555
Na57 C44 2.8429(15) 1_555 1_554
Na57 C41 2.8429(15) 1_555 1_555
Na57 Se53 3.163(2) 1_555 1_555
Na57 Se56 3.163(2) 1_555 1_554
Na57 Se60 3.163(10) 1_555 1_554
Na57 Se40 3.163(9) 1_555 1_554
Na58 Se54 3.163(4) 1_555 1_555
Na58 Se53 3.1627(13) 1_555 1_555
Na58 Se38 3.163(5) 1_555 1_555
Na58 Se42 3.163(3) 1_555 1_555
Na58 Se41 3.163(3) 1_555 1_555
Na59 Se54 3.163(2) 1_555 1_555
Na59 Se42 3.163(3) 1_555 1_555
Na59 Se43 3.163(3) 1_555 1_555
Na60 C55 2.8429(11) 1_555 1_555
Na60 C59 2.843(3) 1_555 1_555
Na60 Se44 3.163(4) 1_555 1_555
Na61 C44 2.843(12) 1_555 1_554
Na61 Se48 3.163(3) 1_555 1_554
Na61 Se45 3.1627(13) 1_555 1_555
Na62 C57 2.843(4) 1_555 1_555
Na62 Se58 3.163(2) 1_555 1_555
Na62 Se45 3.163(2) 1_555 1_555
Na63 C46 2.8429(17) 1_555 1_555
Na63 C47 2.8429(15) 1_555 1_555
Na63 C43 2.843(3) 1_555 1_555
Na63 Se58 3.163(4) 1_555 1_555
Na64 Se59 3.163(3) 1_555 1_555
Se1 C1 1.8298(14) 1_555 1_555
Se1 C49 3.0178(14) 1_555 1_455
Se1 Na21 3.163(3) 1_555 1_555
Se1 Na18 3.163(3) 1_555 1_555
Se1 Na17 3.1627(13) 1_555 1_555
Se1 Na22 3.163(4) 1_555 1_555
C1 C49 1.1880(7) 1_555 1_455
C1 Se1 1.8298(14) 1_555 1_555
C1 Na2 2.8429(15) 1_555 1_555
C1 Na5 2.8429(15) 1_555 1_555
C1 Na6 2.843(3) 1_555 1_555
C1 Na1 2.8429(16) 1_555 1_555
C1 Se49 3.0178(14) 1_555 1_455
Se49 C1 3.018(12) 1_555 1_655
Se49 Na53 3.163(4) 1_555 1_555
Se49 Na50 3.163(4) 1_555 1_555
Se49 Na54 3.163(2) 1_555 1_555
C49 C1 1.1880(7) 1_555 1_655
C49 Na2 2.843(4) 1_555 1_655
C49 Na5 2.843(4) 1_555 1_655
C49 Na1 2.8429(19) 1_555 1_655
C49 Na6 2.843(6) 1_555 1_655
C49 Se1 3.018(13) 1_555 1_655
Se2 C2 1.8298(14) 1_555 1_555
Se2 C50 3.0178(14) 1_555 1_455
Se2 Na19 3.163(4) 1_555 1_555
Se2 Na22 3.1627(13) 1_555 1_555
Se2 Na18 3.163(2) 1_555 1_555
C2 C50 1.1880(7) 1_555 1_455
C2 Se2 1.8298(14) 1_555 1_555
C2 Na3 2.843(3) 1_555 1_555
C2 Na6 2.8429(16) 1_555 1_555
C2 Na2 2.843(3) 1_555 1_555
C2 Se50 3.0178(14) 1_555 1_455
Se50 C2 3.018(12) 1_555 1_655
Se50 Na51 3.163(2) 1_555 1_555
Se50 Na55 3.1627(13) 1_555 1_555
C50 C2 1.1880(7) 1_555 1_655
C50 Na3 2.843(6) 1_555 1_655
C50 Na6 2.8429(19) 1_555 1_655
C50 Na2 2.8429(13) 1_555 1_655
C50 Na7 2.843(8) 1_555 1_655
C50 Se2 3.018(13) 1_555 1_655
Se3 C3 1.830(2) 1_555 1_555
Se3 C7 3.018(3) 1_555 1_555
Se3 Na19 3.163(3) 1_555 1_555
Se3 Na4 3.163(5) 1_555 1_555
Se3 Na3 3.163(5) 1_555 1_555
C3 C7 1.1880(7) 1_555 1_555
C3 Se3 1.830(2) 1_555 1_555
C3 Na23 2.843(3) 1_555 1_555
C3 Se7 3.018(4) 1_555 1_555
Se7 C3 3.018(4) 1_555 1_555
Se7 Na27 3.1627(13) 1_555 1_555
Se7 Na11 3.163(3) 1_555 1_555
C7 C3 1.1880(7) 1_555 1_555
C7 Na23 2.843(4) 1_555 1_555
C7 Se3 3.018(3) 1_555 1_555
Se4 C4 1.8298(14) 1_555 1_555
Se4 C16 3.0178(14) 1_555 1_545
Se4 Na5 3.163(8) 1_555 1_556
Se4 Na24 3.163(4) 1_555 1_555
Se4 Na21 3.163(10) 1_555 1_556
C4 C16 1.1880(7) 1_555 1_545
C4 Se4 1.8298(14) 1_555 1_555
C4 Na1 2.843(8) 1_555 1_556
C4 Na17 2.843(10) 1_555 1_556
C4 Se16 3.0178(14) 1_555 1_545
Se16 C4 3.018(12) 1_555 1_565
Se16 Na13 3.163(2) 1_555 1_556
Se16 Na29 3.163(4) 1_555 1_556
C16 C4 1.1880(7) 1_555 1_565
C16 Na1 2.843(10) 1_555 1_566
C16 Na20 2.843(3) 1_555 1_565
C16 Na4 2.843(5) 1_555 1_565
C16 Na17 2.843(12) 1_555 1_566
C16 Se4 3.018(13) 1_555 1_565
Se5 C5 1.8298(14) 1_555 1_555
Se5 Se21 3.0158(17) 1_555 1_555
Se5 C53 3.0178(14) 1_555 1_455
Se5 Na25 3.163(4) 1_555 1_555
Se5 Na22 3.1627(13) 1_555 1_555
Se5 Na21 3.163(2) 1_555 1_555
C5 C53 1.1880(7) 1_555 1_455
C5 Se5 1.8298(14) 1_555 1_555
C5 Na9 2.843(3) 1_555 1_555
C5 Na6 2.8429(16) 1_555 1_555
C5 Na5 2.843(3) 1_555 1_555
C5 Se53 3.0178(14) 1_555 1_455
Se53 Se37 3.0158(17) 1_555 1_555
Se53 C5 3.018(12) 1_555 1_655
Se53 Na57 3.163(2) 1_555 1_555
Se53 Na58 3.1627(13) 1_555 1_555
C53 C5 1.1880(7) 1_555 1_655
C53 Se5 3.018(13) 1_555 1_655
Se6 C6 1.8298(14) 1_555 1_555
Se6 Se22 3.0158(17) 1_555 1_555
Se6 C54 3.0178(14) 1_555 1_455
Se6 Na26 3.163(3) 1_555 1_555
Se6 Na23 3.163(3) 1_555 1_555
Se6 Na22 3.163(4) 1_555 1_555
C6 C54 1.1880(7) 1_555 1_455
C6 Se6 1.8298(14) 1_555 1_555
C6 Na10 2.8429(15) 1_555 1_555
C6 Na7 2.8429(15) 1_555 1_555
C6 Se54 3.0178(14) 1_555 1_455
Se54 Se38 3.0158(17) 1_555 1_555
Se54 C6 3.018(12) 1_555 1_655
Se54 Na58 3.163(4) 1_555 1_555
Se54 Na55 3.163(4) 1_555 1_555
Se54 Na59 3.163(2) 1_555 1_555
C54 C6 1.1880(7) 1_555 1_655
C54 Na7 2.843(4) 1_555 1_655
C54 Na6 2.843(3) 1_555 1_655
C54 Na11 2.843(10) 1_555 1_655
C54 Se6 3.018(13) 1_555 1_655
Se8 C8 1.8298(14) 1_555 1_555
Se8 C56 3.0178(14) 1_555 1_455
Se8 Na28 3.163(2) 1_555 1_555
Se8 Na21 3.163(6) 1_555 1_556
Se8 Na25 3.163(12) 1_555 1_556
C8 C56 1.1880(7) 1_555 1_455
C8 Se8 1.8298(14) 1_555 1_555
C8 Na12 2.843(3) 1_555 1_555
C8 Na5 2.843(5) 1_555 1_556
C8 Na9 2.843(12) 1_555 1_556
C8 Se56 3.0178(14) 1_555 1_455
Se56 C8 3.018(12) 1_555 1_655
Se56 Na53 3.1627(13) 1_555 1_556
Se56 Na57 3.163(6) 1_555 1_556
C56 C8 1.1880(7) 1_555 1_655
C56 Na12 2.8429(13) 1_555 1_655
C56 Na5 2.843(8) 1_555 1_656
C56 Na8 2.843(7) 1_555 1_655
C56 Na9 2.843(14) 1_555 1_656
C56 Se8 3.018(13) 1_555 1_655
Se9 C9 1.830(2) 1_555 1_555
Se9 C25 3.018(3) 1_555 1_555
Se9 Na10 3.163(3) 1_555 1_555
Se9 Na13 3.163(5) 1_555 1_555
Se9 Na9 3.163(5) 1_555 1_555
C9 C25 1.1880(7) 1_555 1_555
C9 Se9 1.830(2) 1_555 1_555
C9 Na26 2.843(3) 1_555 1_555
C9 Se25 3.018(4) 1_555 1_555
Se25 C9 3.018(4) 1_555 1_555
Se25 Na42 3.1627(13) 1_555 1_555
Se25 Na41 3.163(3) 1_555 1_555
C25 C9 1.1880(7) 1_555 1_555
C25 Na26 2.843(4) 1_555 1_555
C25 Se9 3.018(3) 1_555 1_555
Se10 C10 1.8298(14) 1_555 1_555
Se10 Se26 3.0158(17) 1_555 1_555
Se10 C58 3.0178(14) 1_555 1_455
Se10 Na27 3.1627(13) 1_555 1_555
Se10 Na30 3.163(4) 1_555 1_555
C10 C58 1.1880(7) 1_555 1_455
C10 Se10 1.8298(14) 1_555 1_555
C10 Na11 2.8429(16) 1_555 1_555
C10 Na14 2.843(3) 1_555 1_555
C10 Se58 3.0178(14) 1_555 1_455
Se58 Se42 3.0158(17) 1_555 1_555
Se58 C10 3.018(12) 1_555 1_655
Se58 Na63 3.163(4) 1_555 1_555
Se58 Na62 3.163(2) 1_555 1_555
C58 C10 1.1880(7) 1_555 1_655
C58 Na11 2.8429(19) 1_555 1_655
C58 Na14 2.843(6) 1_555 1_655
C58 Na15 2.843(12) 1_555 1_655
C58 Se10 3.018(13) 1_555 1_655
Se11 C11 1.830(2) 1_555 1_555
Se11 C27 3.018(3) 1_555 1_555
Se11 Na15 3.1627(14) 1_555 1_555
Se11 Na12 3.1627(14) 1_555 1_555
C11 C27 1.1880(7) 1_555 1_555
C11 Se11 1.830(2) 1_555 1_555
C11 Na31 2.843(2) 1_555 1_555
C11 Na28 2.843(2) 1_555 1_555
C11 Se27 3.018(4) 1_555 1_555
Se27 C11 3.018(4) 1_555 1_555
Se27 Na47 3.163(4) 1_555 1_555
Se27 Na44 3.163(4) 1_555 1_555
C27 C11 1.1880(7) 1_555 1_555
C27 Na31 2.8429(12) 1_555 1_555
C27 Na28 2.8429(12) 1_555 1_555
C27 Se11 3.018(3) 1_555 1_555
Se12 C12 1.830(2) 1_555 1_555
Se12 C28 3.018(3) 1_555 1_555
Se12 Na9 3.163(3) 1_555 1_556
Se12 Na16 3.1627(18) 1_555 1_555
Se12 Na13 3.163(12) 1_555 1_556
C12 C28 1.1880(7) 1_555 1_555
C12 Se12 1.830(2) 1_555 1_555
C12 Na25 2.843(4) 1_555 1_556
C12 Na32 2.8429(12) 1_555 1_555
C12 Na29 2.843(15) 1_555 1_556
C12 Se28 3.018(4) 1_555 1_555
Se28 C12 3.018(4) 1_555 1_555
Se28 Na48 3.163(2) 1_555 1_555
Se28 Na41 3.163(6) 1_555 1_556
Se28 Na45 3.163(15) 1_555 1_556
C28 C12 1.1880(7) 1_555 1_555
C28 Na25 2.843(3) 1_555 1_556
C28 Na32 2.843(2) 1_555 1_555
C28 Na29 2.843(13) 1_555 1_556
C28 Se12 3.018(3) 1_555 1_555
Se13 C13 1.830(2) 1_555 1_555
Se13 C29 3.018(3) 1_555 1_555
Se13 Na1 3.163(7) 1_555 1_565
Se13 Na14 3.163(5) 1_555 1_555
Se13 Na2 3.163(9) 1_555 1_565
C13 C29 1.1880(7) 1_555 1_555
C13 Se13 1.830(2) 1_555 1_555
C13 Na17 2.843(8) 1_555 1_565
C13 Na18 2.843(10) 1_555 1_565
C13 Se29 3.018(4) 1_555 1_555
Se29 C13 3.018(4) 1_555 1_555
Se29 Na33 3.163(10) 1_555 1_565
Se29 Na46 3.163(3) 1_555 1_555
Se29 Na45 3.163(4) 1_555 1_555
Se29 Na34 3.163(12) 1_555 1_565
C29 C13 1.1880(7) 1_555 1_555
C29 Na17 2.843(7) 1_555 1_565
C29 Na18 2.843(9) 1_555 1_565
C29 Se13 3.018(3) 1_555 1_555
Se14 C14 1.830(2) 1_555 1_555
Se14 Se62 3.0158(17) 1_555 1_455
Se14 C30 3.018(3) 1_555 1_555
Se14 Na15 3.163(3) 1_555 1_555
Se14 Na3 3.163(10) 1_555 1_565
Se14 Na2 3.163(5) 1_555 1_565
C14 C30 1.1880(7) 1_555 1_555
C14 Se14 1.830(2) 1_555 1_555
C14 Na31 2.843(3) 1_555 1_555
C14 Na18 2.843(6) 1_555 1_565
C14 Na19 2.843(13) 1_555 1_565
C14 Se30 3.018(4) 1_555 1_555
Se30 Se46 3.0158(17) 1_555 1_555
Se30 C14 3.018(4) 1_555 1_555
Se30 Na47 3.1627(13) 1_555 1_555
Se30 Na34 3.163(8) 1_555 1_565
Se30 Na35 3.163(13) 1_555 1_565
C30 C14 1.1880(7) 1_555 1_555
C30 Na31 2.843(4) 1_555 1_555
C30 Na18 2.843(5) 1_555 1_565
C30 Na19 2.843(11) 1_555 1_565
C30 Se14 3.018(3) 1_555 1_555
Se15 C15 1.830(2) 1_555 1_555
Se15 C31 3.018(3) 1_555 1_555
Se15 Na3 3.163(3) 1_555 1_565
Se15 Na16 3.1627(18) 1_555 1_555
Se15 Na4 3.163(12) 1_555 1_565
C15 C31 1.1880(7) 1_555 1_555
C15 Se15 1.830(2) 1_555 1_555
C15 Na19 2.843(4) 1_555 1_565
C15 Na32 2.8429(12) 1_555 1_555
C15 Na20 2.843(15) 1_555 1_565
C15 Se31 3.018(4) 1_555 1_555
Se31 C15 3.018(4) 1_555 1_555
Se31 Na35 3.163(6) 1_555 1_565
Se31 Na48 3.163(2) 1_555 1_555
Se31 Na36 3.163(15) 1_555 1_565
C31 C15 1.1880(7) 1_555 1_555
C31 Na19 2.843(3) 1_555 1_565
C31 Na32 2.843(2) 1_555 1_555
C31 Na20 2.843(13) 1_555 1_565
C31 Se15 3.018(3) 1_555 1_555
Se17 C17 1.830(2) 1_555 1_555
Se17 Se20 3.0158(17) 1_555 1_554
Se17 C18 3.018(3) 1_555 1_555
Se17 Na33 3.163(3) 1_555 1_555
Se17 Na37 3.163(5) 1_555 1_555
Se17 Na21 3.1627(18) 1_555 1_555
Se17 Na17 3.163(3) 1_555 1_555
C17 C18 1.1880(7) 1_555 1_555
C17 Se17 1.830(2) 1_555 1_555
C17 Na34 2.843(4) 1_555 1_555
C17 Na22 2.8429(12) 1_555 1_555
C17 Na18 2.843(3) 1_555 1_555
C17 Se18 3.018(4) 1_555 1_555
Se18 Se19 3.0158(17) 1_555 1_555
Se18 C17 3.018(4) 1_555 1_555
Se18 Na23 3.163(2) 1_555 1_555
Se18 Na19 3.1627(13) 1_555 1_555
C18 C17 1.1880(7) 1_555 1_555
C18 Na34 2.843(3) 1_555 1_555
C18 Na22 2.843(2) 1_555 1_555
C18 Na18 2.843(4) 1_555 1_555
C18 Se17 3.018(3) 1_555 1_555
Se19 Se18 3.0158(17) 1_555 1_555
Se19 Na35 3.1627(13) 1_555 1_555
Se19 Na23 3.163(4) 1_555 1_555
Se19 Na39 3.163(2) 1_555 1_555
C19 C20 1.1880(7) 1_555 1_555
C19 Na24 2.8429(14) 1_555 1_555
C19 Na20 2.8429(17) 1_555 1_555
Se20 Se17 3.0158(17) 1_555 1_556
Se20 Na33 3.163(9) 1_555 1_556
Se20 Na21 3.163(5) 1_555 1_556
Se20 Na17 3.163(3) 1_555 1_556
Se20 Na37 3.163(11) 1_555 1_556
C20 C19 1.1880(7) 1_555 1_555
C20 Na36 2.8429(17) 1_555 1_555
C20 Na24 2.843(3) 1_555 1_555
C20 Na40 2.843(4) 1_555 1_555
Se21 Se5 3.0158(17) 1_555 1_555
Se21 Na25 3.1627(17) 1_555 1_555
Se21 Na26 3.163(3) 1_555 1_555
Se21 Na22 3.163(3) 1_555 1_555
Se21 Na21 3.163(5) 1_555 1_555
C21 C37 1.1880(7) 1_555 1_555
C21 Na38 2.8429(11) 1_555 1_555
C21 Na37 2.843(2) 1_555 1_555
Se37 Se53 3.0158(17) 1_555 1_555
Se37 Na54 3.163(3) 1_555 1_555
Se37 Na53 3.1627(18) 1_555 1_555
C37 C21 1.1880(7) 1_555 1_555
C37 Na41 2.843(2) 1_555 1_555
C37 Na38 2.843(3) 1_555 1_555
C37 Na42 2.843(4) 1_555 1_555
Se22 Se6 3.0158(17) 1_555 1_555
Se22 Na27 3.163(5) 1_555 1_555
Se22 Na26 3.1627(15) 1_555 1_555
C22 C38 1.1880(7) 1_555 1_555
C22 Na42 2.843(3) 1_555 1_555
C22 Na39 2.843(3) 1_555 1_555
C22 Na38 2.843(4) 1_555 1_555
Se38 Se54 3.0158(17) 1_555 1_555
Se38 Na58 3.163(5) 1_555 1_555
Se38 Na55 3.163(5) 1_555 1_555
Se38 Na54 3.1627(14) 1_555 1_555
C38 C22 1.1880(7) 1_555 1_555
C38 Na42 2.8429(12) 1_555 1_555
C38 Na39 2.8429(12) 1_555 1_555
Se23 Na39 3.163(3) 1_555 1_555
Se23 Na43 3.163(4) 1_555 1_555
Se23 Na27 3.163(3) 1_555 1_555
C23 C24 1.1880(7) 1_555 1_555
C23 Na40 2.843(3) 1_555 1_555
C23 Na28 2.843(3) 1_555 1_555
C23 Na24 2.843(4) 1_555 1_555
Se24 Na37 3.163(7) 1_555 1_556
Se24 Na25 3.163(7) 1_555 1_556
Se24 Na21 3.1627(15) 1_555 1_556
Se24 Na41 3.163(13) 1_555 1_556
C24 C23 1.1880(7) 1_555 1_555
C24 Na40 2.8429(15) 1_555 1_555
C24 Na28 2.8429(15) 1_555 1_555
Se26 Se10 3.0158(17) 1_555 1_555
Se26 Na27 3.163(3) 1_555 1_555
Se26 Na30 3.1627(17) 1_555 1_555
C26 C42 1.1880(7) 1_555 1_555
C26 Na43 2.8429(11) 1_555 1_555
Se42 Se58 3.0158(17) 1_555 1_555
Se42 Na59 3.163(3) 1_555 1_555
Se42 Na58 3.163(3) 1_555 1_555
C42 C26 1.1880(7) 1_555 1_555
Se32 Na17 3.163(13) 1_555 1_566
Se32 Na29 3.1627(15) 1_555 1_556
C32 C48 1.1880(7) 1_555 1_555
C32 Na36 2.843(3) 1_555 1_565
C32 Na45 2.843(3) 1_555 1_556
C32 Na33 2.843(18) 1_555 1_566
Se48 Na52 3.163(5) 1_555 1_565
Se48 Na61 3.163(5) 1_555 1_556
Se48 Na49 3.163(19) 1_555 1_566
C48 C32 1.1880(7) 1_555 1_555
C48 Na36 2.8429(12) 1_555 1_565
C48 Na33 2.843(15) 1_555 1_566
Se33 C33 1.8298(14) 1_555 1_555
Se33 C45 3.0178(14) 1_555 1_545
Se33 Na38 3.163(2) 1_555 1_555
Se33 Na37 3.163(4) 1_555 1_555
C33 C45 1.1880(7) 1_555 1_545
C33 Se33 1.8298(14) 1_555 1_555
C33 Na34 2.843(3) 1_555 1_555
C33 Se45 3.0178(14) 1_555 1_545
Se45 C33 3.018(12) 1_555 1_565
Se45 Na61 3.1627(13) 1_555 1_555
Se45 Na62 3.163(2) 1_555 1_555
C45 C33 1.1880(7) 1_555 1_565
C45 Na34 2.8429(13) 1_555 1_565
C45 Na33 2.843(3) 1_555 1_565
C45 Na50 2.843(10) 1_555 1_565
C45 Se33 3.018(13) 1_555 1_565
Se34 Na38 3.163(5) 1_555 1_555
Se34 Na50 3.163(3) 1_555 1_555
Se34 Na54 3.163(5) 1_555 1_555
C34 C35 1.1880(7) 1_555 1_555
C34 Na39 2.843(2) 1_555 1_555
C34 Na35 2.843(4) 1_555 1_555
Se35 Na40 3.1627(18) 1_555 1_555
Se35 Na36 3.1627(14) 1_555 1_555
C35 C34 1.1880(7) 1_555 1_555
C35 Na51 2.843(4) 1_555 1_555
Se36 Na33 3.163(4) 1_555 1_556
Se36 Na37 3.163(6) 1_555 1_556
C36 C52 1.1880(7) 1_555 1_555
C36 Na56 2.843(4) 1_555 1_555
C36 Na49 2.843(10) 1_555 1_556
C36 Na53 2.843(12) 1_555 1_556
Se52 Na1 3.163(13) 1_555 1_656
Se52 Na8 3.1627(15) 1_555 1_655
Se52 Na4 3.1627(17) 1_555 1_655
Se52 Na5 3.163(14) 1_555 1_656
C52 C36 1.1880(7) 1_555 1_555
C52 Na49 2.843(6) 1_555 1_556
C52 Na53 2.843(8) 1_555 1_556
Se39 Na43 3.163(4) 1_555 1_555
Se39 Na55 3.1627(13) 1_555 1_555
C39 C40 1.1880(7) 1_555 1_555
C39 Na44 2.8429(14) 1_555 1_555
Se40 Na41 3.163(5) 1_555 1_556
Se40 Na37 3.1627(17) 1_555 1_556
Se40 Na53 3.163(9) 1_555 1_556
Se40 Na57 3.163(14) 1_555 1_556
C40 C39 1.1880(7) 1_555 1_555
C40 Na56 2.8429(17) 1_555 1_555
Se41 C41 1.8298(14) 1_555 1_555
Se41 C44 3.0178(14) 1_555 1_554
Se41 Na58 3.163(3) 1_555 1_555
Se41 Na46 3.163(3) 1_555 1_555
C41 C44 1.1880(7) 1_555 1_554
C41 Se41 1.8298(14) 1_555 1_555
C41 Na57 2.8429(15) 1_555 1_555
C41 Se44 3.0178(14) 1_555 1_554
Se44 C41 3.018(12) 1_555 1_556
Se44 Na60 3.163(4) 1_555 1_555
Se44 Na48 3.163(4) 1_555 1_555
C44 C41 1.1880(7) 1_555 1_556
C44 Na57 2.843(4) 1_555 1_556
C44 Na61 2.843(14) 1_555 1_556
C44 Se41 3.018(13) 1_555 1_556
Se43 Na59 3.163(3) 1_555 1_555
Se43 Na44 3.163(3) 1_555 1_555
C43 C47 1.1880(7) 1_555 1_555
C43 Na63 2.843(3) 1_555 1_555
Se47 Na51 3.163(7) 1_555 1_565
Se47 Na35 3.163(3) 1_555 1_565
Se47 Na36 3.163(7) 1_555 1_565
Se47 Na52 3.163(16) 1_555 1_565
C47 C43 1.1880(7) 1_555 1_555
C47 Na63 2.8429(15) 1_555 1_555
Se46 Se30 3.0158(17) 1_555 1_555
Se46 Na35 3.163(8) 1_555 1_565
Se46 Na34 3.163(2) 1_555 1_565
C46 C62 1.1880(7) 1_555 1_555
C46 Na63 2.8429(17) 1_555 1_555
C46 Na50 2.843(7) 1_555 1_565
C46 Na51 2.843(14) 1_555 1_565
Se62 Se14 3.0158(17) 1_555 1_655
Se62 Na15 3.163(3) 1_555 1_655
Se62 Na14 3.163(3) 1_555 1_655
Se62 Na2 3.163(11) 1_555 1_665
Se62 Na3 3.163(16) 1_555 1_665
C62 C46 1.1880(7) 1_555 1_555
C62 Na50 2.843(4) 1_555 1_565
C62 Na51 2.843(10) 1_555 1_565
Se51 C51 1.8298(14) 1_555 1_555
Se51 Se55 3.0158(17) 1_555 1_555
Se51 C63 3.0178(14) 1_555 1_545
Se51 Na7 3.163(4) 1_555 1_655
Se51 Na56 3.1627(13) 1_555 1_555
Se51 Na8 3.163(14) 1_555 1_655
C51 C63 1.1880(7) 1_555 1_545
C51 Se51 1.8298(14) 1_555 1_555
C51 Na3 2.843(3) 1_555 1_655
C51 Na4 2.843(14) 1_555 1_655
C51 Na52 2.8429(16) 1_555 1_555
C51 Se63 3.0178(14) 1_555 1_545
Se63 Se59 3.0158(17) 1_555 1_555
Se63 C51 3.018(12) 1_555 1_565
Se63 Na15 3.163(2) 1_555 1_655
Se63 Na16 3.163(8) 1_555 1_655
C63 C51 1.1880(7) 1_555 1_565
C63 Na3 2.843(6) 1_555 1_665
C63 Na52 2.8429(19) 1_555 1_565
C63 Na4 2.843(17) 1_555 1_665
C63 Na51 2.843(9) 1_555 1_565
C63 Se51 3.018(13) 1_555 1_565
Se55 Se51 3.0158(17) 1_555 1_555
Se55 Na7 3.1627(17) 1_555 1_655
Se55 Na8 3.163(11) 1_555 1_655
Se55 Na56 3.163(3) 1_555 1_555
C55 C59 1.1880(7) 1_555 1_555
C55 Na11 2.843(5) 1_555 1_655
C55 Na60 2.8429(11) 1_555 1_555
C55 Na12 2.843(15) 1_555 1_655
Se59 Se63 3.0158(17) 1_555 1_555
Se59 Na15 3.163(7) 1_555 1_655
Se59 Na64 3.163(3) 1_555 1_555
Se59 Na16 3.163(17) 1_555 1_655
C59 C55 1.1880(7) 1_555 1_555
C59 Na11 2.843(2) 1_555 1_655
C59 Na12 2.843(13) 1_555 1_655
C59 Na60 2.843(3) 1_555 1_555
Se57 Na9 3.163(4) 1_555 1_655
Se57 Na10 3.163(6) 1_555 1_655
C57 C61 1.1880(7) 1_555 1_555
C57 Na13 2.843(10) 1_555 1_655
C57 Na62 2.843(4) 1_555 1_555
C57 Na14 2.843(12) 1_555 1_655
Se61 Na1 3.163(13) 1_555 1_665
Se61 Na50 3.1627(15) 1_555 1_565
Se61 Na49 3.1627(17) 1_555 1_565
Se61 Na2 3.163(14) 1_555 1_665
C61 C57 1.1880(7) 1_555 1_555
C61 Na13 2.843(6) 1_555 1_655
C61 Na14 2.843(8) 1_555 1_655
Se60 Na12 3.163(3) 1_555 1_655
Se60 Na9 3.163(11) 1_555 1_656
Se60 Na57 3.163(3) 1_555 1_556
C60 C64 1.1880(7) 1_555 1_555
C60 Na16 2.843(3) 1_555 1_655
C60 Na13 2.843(18) 1_555 1_656
Se64 Na4 3.163(7) 1_555 1_665
Se64 Na52 3.163(7) 1_555 1_565
C64 C60 1.1880(7) 1_555 1_555
C64 Na16 2.8429(15) 1_555 1_655
C64 Na13 2.843(14) 1_555 1_656
loop_
_geom_angle_atom_site_label_1
_geom_angle_atom_site_label_2
_geom_angle_atom_site_label_3
_geom_angle
_geom_angle_site_symmetry_1
_geom_angle_site_symmetry_2
_geom_angle_site_symmetry_3
C49 Na1 C4 118.5660(3) 1_455 1_555 1_554
C1 Na1 C16 118.5660(3) 1_555 1_555 1_544
C1 Na1 C4 100.9063(17) 1_555 1_555 1_554
Se52 Na1 C1 95.7171(5) 1_454 1_555 1_555
Se52 Na1 C49 84.2829(5) 1_454 1_555 1_455
Se52 Na1 C16 91.7044(10) 1_454 1_555 1_544
Se52 Na1 C4 76.7028(11) 1_454 1_555 1_554
Se13 Na1 Se52 180.0000000(4) 1_545 1_555 1_454
Se13 Na1 C1 84.2829(5) 1_545 1_555 1_555
Se13 Na1 C16 88.2956(10) 1_545 1_555 1_544
Se13 Na1 C4 103.2972(11) 1_545 1_555 1_554
Se61 Na1 Se13 67.2726(4) 1_445 1_555 1_545
Se61 Na1 Se52 112.7274(4) 1_445 1_555 1_454
Se61 Na1 C1 91.7044(10) 1_445 1_555 1_555
Se61 Na1 C49 76.7028(11) 1_445 1_555 1_455
Se61 Na1 C16 139.4651(14) 1_445 1_555 1_544
Se61 Na1 C4 163.5860(14) 1_445 1_555 1_554
C50 Na2 C49 87.4978(4) 1_455 1_555 1_455
C50 Na2 C1 92.5022(4) 1_455 1_555 1_555
C2 Na2 C49 92.5022(4) 1_555 1_555 1_455
C2 Na2 C1 87.4978(4) 1_555 1_555 1_555
Se13 Na2 C2 139.465(17) 1_545 1_555 1_555
Se13 Na2 C50 163.59(3) 1_545 1_555 1_455
Se13 Na2 C1 84.28(6) 1_545 1_555 1_555
Se14 Na2 Se13 76.8614(8) 1_545 1_555 1_545
Se14 Na2 C2 84.28(6) 1_545 1_555 1_555
Se14 Na2 C50 95.72(8) 1_545 1_555 1_455
Se14 Na2 C1 139.465(17) 1_545 1_555 1_555
Se62 Na2 Se14 56.95(4) 1_445 1_555 1_545
Se62 Na2 Se13 103.1386(8) 1_445 1_555 1_545
Se62 Na2 C2 95.72(8) 1_445 1_555 1_555
Se62 Na2 C50 84.28(6) 1_445 1_555 1_455
Se62 Na2 C49 139.465(17) 1_445 1_555 1_455
Se62 Na2 C1 163.59(3) 1_445 1_555 1_555
Se61 Na2 Se62 78.0921(11) 1_445 1_555 1_445
Se61 Na2 Se14 112.7274(4) 1_445 1_555 1_545
Se61 Na2 Se13 67.27(5) 1_445 1_555 1_545
Se61 Na2 C2 152.794(17) 1_445 1_555 1_555
Se61 Na2 C50 129.022(19) 1_445 1_555 1_455
Se61 Na2 C49 76.70(5) 1_445 1_555 1_455
Se61 Na2 C1 91.70(7) 1_445 1_555 1_555
C63 Na3 C50 118.5660(3) 1_445 1_555 1_455
C63 Na3 C2 140.0977(18) 1_445 1_555 1_555
C51 Na3 C50 100.9063(17) 1_455 1_555 1_455
C51 Na3 C2 118.5660(3) 1_455 1_555 1_555
Se15 Na3 C51 91.70(14) 1_545 1_555 1_455
Se15 Na3 C63 76.70(11) 1_545 1_555 1_445
Se15 Na3 C50 163.59(5) 1_545 1_555 1_455
Se15 Na3 C2 139.47(3) 1_545 1_555 1_555
Se14 Na3 Se15 76.8614(8) 1_545 1_555 1_545
Se14 Na3 C51 152.79(3) 1_545 1_555 1_455
Se14 Na3 C63 129.02(4) 1_545 1_555 1_445
Se14 Na3 C50 95.72(15) 1_545 1_555 1_455
Se14 Na3 C2 84.28(12) 1_545 1_555 1_555
Se3 Na3 Se14 112.7274(4) 1_555 1_555 1_545
Se3 Na3 Se15 67.27(9) 1_555 1_555 1_545
Se3 Na3 C51 84.28(12) 1_555 1_555 1_455
Se3 Na3 C63 95.72(15) 1_555 1_555 1_445
Se3 Na3 C50 103.30(6) 1_555 1_555 1_455
Se3 Na3 C2 88.30(8) 1_555 1_555 1_555
Se62 Na3 Se3 168.2464(15) 1_445 1_555 1_555
Se62 Na3 Se14 56.95(8) 1_445 1_555 1_545
Se62 Na3 Se15 103.1386(8) 1_445 1_555 1_545
Se62 Na3 C51 103.30(6) 1_445 1_555 1_455
Se62 Na3 C63 88.30(8) 1_445 1_555 1_445
Se62 Na3 C50 84.28(12) 1_445 1_555 1_455
Se62 Na3 C2 95.72(15) 1_445 1_555 1_555
C51 Na4 C16 180.0(3) 1_455 1_555 1_545
C63 Na4 C51 24.12(6) 1_445 1_555 1_455
C63 Na4 C16 155.879(2) 1_445 1_555 1_545
Se64 Na4 C63 84.28(13) 1_445 1_555 1_445
Se64 Na4 C51 95.72(11) 1_445 1_555 1_455
Se64 Na4 C16 84.28(18) 1_445 1_555 1_545
Se3 Na4 Se64 180.0(3) 1_555 1_555 1_445
Se3 Na4 C63 95.7(2) 1_555 1_555 1_445
Se3 Na4 C51 84.28(18) 1_555 1_555 1_455
Se3 Na4 C16 95.72(11) 1_555 1_555 1_545
Se52 Na4 Se3 112.7274(4) 1_455 1_555 1_555
Se52 Na4 Se64 67.27(14) 1_455 1_555 1_445
Se52 Na4 C63 103.30(9) 1_455 1_555 1_445
Se52 Na4 C51 88.30(12) 1_455 1_555 1_455
Se52 Na4 C16 91.7(2) 1_455 1_555 1_545
Se15 Na4 Se52 180.0(3) 1_545 1_555 1_455
Se15 Na4 Se3 67.27(14) 1_545 1_555 1_555
Se15 Na4 Se64 112.7274(4) 1_545 1_555 1_445
Se15 Na4 C63 76.70(16) 1_545 1_555 1_445
Se15 Na4 C51 91.7(2) 1_545 1_555 1_455
Se15 Na4 C16 88.30(12) 1_545 1_555 1_545
C1 Na5 C8 155.879(2) 1_555 1_555 1_554
C49 Na5 C8 180.00(9) 1_455 1_555 1_554
C56 Na5 C49 155.879(2) 1_454 1_555 1_455
C56 Na5 C1 180.00(9) 1_454 1_555 1_555
C5 Na5 C56 92.50(9) 1_555 1_555 1_454
C5 Na5 C49 92.5022(4) 1_555 1_555 1_455
C5 Na5 C1 87.4978(4) 1_555 1_555 1_555
C5 Na5 C8 87.50(8) 1_555 1_555 1_554
Se4 Na5 C5 129.02(3) 1_554 1_555 1_555
Se4 Na5 C56 91.70(3) 1_554 1_555 1_454
Se4 Na5 C49 103.30(8) 1_554 1_555 1_455
Se4 Na5 C1 88.30(6) 1_554 1_555 1_555
Se4 Na5 C8 76.70(4) 1_554 1_555 1_554
Se52 Na5 Se4 67.27(4) 1_454 1_555 1_554
Se52 Na5 C5 163.59(3) 1_454 1_555 1_555
Se52 Na5 C56 84.28(4) 1_454 1_555 1_454
Se52 Na5 C49 84.28(6) 1_454 1_555 1_455
Se52 Na5 C1 95.72(8) 1_454 1_555 1_555
Se52 Na5 C8 95.72(4) 1_454 1_555 1_554
C5 Na6 C2 155.879(2) 1_555 1_555 1_555
C50 Na6 C5 180.00(18) 1_455 1_555 1_555
C1 Na6 C50 92.50(9) 1_555 1_555 1_455
C1 Na6 C5 87.50(8) 1_555 1_555 1_555
C1 Na6 C2 87.50(8) 1_555 1_555 1_555
C54 Na6 C1 180.00(4) 1_455 1_555 1_555
C54 Na6 C50 87.50(8) 1_455 1_555 1_455
C54 Na6 C5 92.50(9) 1_455 1_555 1_555
C54 Na6 C2 92.50(9) 1_455 1_555 1_555
C49 Na6 C54 155.879(2) 1_455 1_555 1_455
C49 Na6 C50 87.50(8) 1_455 1_555 1_455
C49 Na6 C5 92.50(9) 1_455 1_555 1_555
C49 Na6 C2 92.50(9) 1_455 1_555 1_555
C50 Na7 C54 87.50(17) 1_455 1_555 1_455
C50 Na7 C6 92.50(18) 1_455 1_555 1_555
Se55 Na7 C50 129.02(6) 1_455 1_555 1_455
Se55 Na7 C54 88.30(10) 1_455 1_555 1_455
Se55 Na7 C6 103.30(9) 1_455 1_555 1_555
Se51 Na7 Se55 56.95(8) 1_455 1_555 1_455
Se51 Na7 C50 88.30(10) 1_455 1_555 1_455
Se51 Na7 C54 129.02(2) 1_455 1_555 1_455
Se51 Na7 C6 152.79(2) 1_455 1_555 1_555
Se52 Na8 C56 84.28(19) 1_455 1_555 1_455
Se55 Na8 Se52 112.727(12) 1_455 1_555 1_455
Se55 Na8 C56 88.30(14) 1_455 1_555 1_455
Se51 Na8 Se55 56.95(11) 1_455 1_555 1_455
Se51 Na8 Se52 78.09(5) 1_455 1_555 1_455
Se51 Na8 C56 129.02(8) 1_455 1_555 1_455
C8 Na9 C5 87.50(17) 1_554 1_555 1_555
C56 Na9 C8 24.12(4) 1_454 1_555 1_554
C56 Na9 C5 92.50(18) 1_454 1_555 1_555
Se12 Na9 C56 95.72(7) 1_554 1_555 1_454
Se12 Na9 C8 84.28(9) 1_554 1_555 1_554
Se12 Na9 C5 139.47(3) 1_554 1_555 1_555
Se57 Na9 Se12 112.73(19) 1_455 1_555 1_554
Se57 Na9 C56 129.02(5) 1_455 1_555 1_454
Se57 Na9 C8 152.79(9) 1_455 1_555 1_554
Se57 Na9 C5 91.70(7) 1_455 1_555 1_555
Se60 Na9 Se57 76.86(9) 1_454 1_555 1_455
Se60 Na9 Se12 67.27(8) 1_454 1_555 1_554
Se60 Na9 C56 76.70(9) 1_454 1_555 1_454
Se60 Na9 C8 91.70(7) 1_454 1_555 1_554
Se60 Na9 C5 152.79(9) 1_454 1_555 1_555
Se9 Na9 Se60 112.73(19) 1_555 1_555 1_454
Se9 Na9 Se57 67.27(8) 1_555 1_555 1_455
Se9 Na9 Se12 76.86(11) 1_555 1_555 1_554
Se9 Na9 C8 139.47(3) 1_555 1_555 1_554
Se9 Na10 C6 139.465(17) 1_555 1_555 1_555
Se57 Na10 Se9 67.27(4) 1_455 1_555 1_555
Se57 Na10 C6 152.79(8) 1_455 1_555 1_555
C59 Na11 C58 100.91(14) 1_455 1_555 1_455
C59 Na11 C10 118.57(19) 1_455 1_555 1_555
C55 Na11 C59 24.12(4) 1_455 1_555 1_455
C55 Na11 C58 118.57(10) 1_455 1_555 1_455
C55 Na11 C10 140.10(17) 1_455 1_555 1_555
C54 Na11 C55 100.91(14) 1_455 1_555 1_455
C54 Na11 C59 118.57(10) 1_455 1_555 1_455
C54 Na11 C58 87.50(17) 1_455 1_555 1_455
C54 Na11 C10 92.50(18) 1_455 1_555 1_555
Se7 Na11 C54 103.30(17) 1_555 1_555 1_455
Se7 Na11 C55 84.28(6) 1_555 1_555 1_455
Se7 Na11 C59 95.72(12) 1_555 1_555 1_455
Se7 Na11 C58 152.79(6) 1_555 1_555 1_455
Se7 Na11 C10 129.02(3) 1_555 1_555 1_555
C59 Na12 C56 118.57(10) 1_455 1_555 1_455
C59 Na12 C8 140.10(17) 1_455 1_555 1_555
C55 Na12 C59 24.12(6) 1_455 1_555 1_455
C55 Na12 C56 100.91(14) 1_455 1_555 1_455
C55 Na12 C8 118.57(19) 1_455 1_555 1_555
Se11 Na12 C55 91.70(17) 1_555 1_555 1_455
Se11 Na12 C59 76.70(10) 1_555 1_555 1_455
Se11 Na12 C56 163.59(3) 1_555 1_555 1_455
Se11 Na12 C8 139.465(17) 1_555 1_555 1_555
Se60 Na12 Se11 112.73(19) 1_455 1_555 1_555
Se60 Na12 C55 95.72(15) 1_455 1_555 1_455
Se60 Na12 C59 84.28(16) 1_455 1_555 1_455
Se60 Na12 C56 76.70(17) 1_455 1_555 1_455
Se60 Na12 C8 91.7(2) 1_455 1_555 1_555
C64 Na13 C57 92.5022(4) 1_454 1_555 1_455
C64 Na13 C61 87.50(8) 1_454 1_555 1_455
C60 Na13 C57 87.50(8) 1_454 1_555 1_455
C60 Na13 C61 92.5022(4) 1_454 1_555 1_455
Se16 Na13 C60 95.72(8) 1_554 1_555 1_454
Se16 Na13 C64 84.28(10) 1_554 1_555 1_454
Se16 Na13 C57 163.6(3) 1_554 1_555 1_455
Se16 Na13 C61 139.5(3) 1_554 1_555 1_455
Se9 Na13 Se16 112.73(4) 1_555 1_555 1_554
Se9 Na13 C60 129.0(3) 1_555 1_555 1_454
Se9 Na13 C64 152.8(3) 1_555 1_555 1_454
Se9 Na13 C57 76.70(12) 1_555 1_555 1_455
Se9 Na13 C61 91.70(10) 1_555 1_555 1_455
Se12 Na13 Se9 76.86(17) 1_554 1_555 1_555
Se12 Na13 Se16 67.273(16) 1_554 1_555 1_554
Se12 Na13 C60 76.70(12) 1_554 1_555 1_454
Se12 Na13 C64 91.70(10) 1_554 1_555 1_454
Se12 Na13 C57 129.0(3) 1_554 1_555 1_455
Se12 Na13 C61 152.8(3) 1_554 1_555 1_455
C61 Na14 C58 118.57(15) 1_455 1_555 1_455
C61 Na14 C10 140.1(3) 1_455 1_555 1_555
C57 Na14 C58 100.9(2) 1_455 1_555 1_455
C57 Na14 C10 118.6(3) 1_455 1_555 1_555
Se13 Na14 C57 91.70(7) 1_555 1_555 1_455
Se13 Na14 C61 76.70(7) 1_555 1_555 1_455
Se13 Na14 C58 163.59(5) 1_555 1_555 1_455
Se13 Na14 C10 139.47(3) 1_555 1_555 1_555
Se62 Na14 Se13 103.1(3) 1_455 1_555 1_555
Se62 Na14 C57 103.30(13) 1_455 1_555 1_455
Se62 Na14 C61 88.30(15) 1_455 1_555 1_455
Se62 Na14 C58 84.28(14) 1_455 1_555 1_455
Se62 Na14 C10 95.72(13) 1_455 1_555 1_555
Se14 Na15 C58 95.72(19) 1_555 1_555 1_455
Se11 Na15 Se14 123.0510(18) 1_555 1_555 1_555
Se11 Na15 C58 95.7(2) 1_555 1_555 1_455
Se63 Na15 Se11 101.91(14) 1_455 1_555 1_555
Se63 Na15 Se14 112.7(3) 1_455 1_555 1_555
Se63 Na15 C58 129.02(11) 1_455 1_555 1_455
Se62 Na15 Se63 78.09(15) 1_455 1_555 1_455
Se62 Na15 Se11 180.0(4) 1_455 1_555 1_555
Se62 Na15 C58 84.28(18) 1_455 1_555 1_455
Se59 Na15 Se62 112.73(4) 1_455 1_555 1_455
Se59 Na15 Se63 56.95(8) 1_455 1_555 1_455
Se59 Na15 Se11 67.27(3) 1_455 1_555 1_555
Se59 Na15 C58 88.3(2) 1_455 1_555 1_455
C60 Na16 C64 24.12(6) 1_455 1_555 1_455
Se15 Na16 C60 152.8(3) 1_555 1_555 1_455
Se15 Na16 C64 129.0(3) 1_555 1_555 1_455
Se12 Na16 Se15 123.0510(18) 1_555 1_555 1_555
Se12 Na16 C60 76.70(8) 1_555 1_555 1_455
Se12 Na16 C64 91.70(16) 1_555 1_555 1_455
Se63 Na16 Se15 67.273(16) 1_455 1_555 1_555
Se63 Na16 C60 95.72(7) 1_455 1_555 1_455
Se63 Na16 C64 84.28(14) 1_455 1_555 1_455
Se59 Na16 Se12 112.7(3) 1_455 1_555 1_555
Se59 Na16 Se15 101.9(2) 1_455 1_555 1_555
Se59 Na16 C60 84.28(19) 1_455 1_555 1_455
Se59 Na16 C64 95.72(17) 1_455 1_555 1_455
C13 Na17 C29 24.121(2) 1_545 1_555 1_545
C4 Na17 C13 118.57(10) 1_554 1_555 1_545
C4 Na17 C29 140.10(8) 1_554 1_555 1_545
C16 Na17 C13 100.91(7) 1_544 1_555 1_545
C16 Na17 C29 118.57(5) 1_544 1_555 1_545
Se1 Na17 C4 88.30(6) 1_555 1_555 1_554
Se1 Na17 C29 95.72(3) 1_555 1_555 1_545
Se32 Na17 Se1 180.00(10) 1_544 1_555 1_555
Se32 Na17 C16 76.70(4) 1_544 1_555 1_544
Se32 Na17 C4 91.70(3) 1_544 1_555 1_554
Se32 Na17 C13 95.72(3) 1_544 1_555 1_545
Se32 Na17 C29 84.28(3) 1_544 1_555 1_545
Se20 Na17 Se32 78.09(5) 1_554 1_555 1_544
Se20 Na17 Se1 101.908(10) 1_554 1_555 1_555
Se20 Na17 C16 103.30(3) 1_554 1_555 1_544
Se20 Na17 C4 88.30(4) 1_554 1_555 1_554
Se20 Na17 C13 152.79(9) 1_554 1_555 1_545
Se20 Na17 C29 129.02(9) 1_554 1_555 1_545
Se17 Na17 Se32 112.73(9) 1_555 1_555 1_544
Se17 Na17 Se1 67.273(5) 1_555 1_555 1_555
Se17 Na17 C4 129.022(19) 1_555 1_555 1_554
Se17 Na17 C29 88.30(5) 1_555 1_555 1_545
C30 Na18 C14 24.121(19) 1_545 1_555 1_545
C17 Na18 C30 118.57(15) 1_555 1_555 1_545
C17 Na18 C14 140.10(17) 1_555 1_555 1_545
C29 Na18 C17 100.9063(17) 1_545 1_555 1_555
C29 Na18 C30 87.50(3) 1_545 1_555 1_545
C29 Na18 C14 92.5022(4) 1_545 1_555 1_545
C18 Na18 C29 118.57(4) 1_555 1_555 1_545
C18 Na18 C17 24.121(19) 1_555 1_555 1_555
C18 Na18 C30 100.91(14) 1_555 1_555 1_545
C18 Na18 C14 118.57(15) 1_555 1_555 1_545
C13 Na18 C18 140.0977(18) 1_545 1_555 1_555
C13 Na18 C29 24.121(19) 1_545 1_555 1_545
C13 Na18 C17 118.57(4) 1_545 1_555 1_555
C13 Na18 C30 92.5022(4) 1_545 1_555 1_545
C13 Na18 C14 87.50(3) 1_545 1_555 1_545
Se1 Na18 C13 84.28(10) 1_555 1_555 1_545
Se1 Na18 C18 91.70(6) 1_555 1_555 1_555
Se1 Na18 C29 95.72(9) 1_555 1_555 1_545
Se1 Na18 C17 76.70(7) 1_555 1_555 1_555
Se1 Na18 C30 163.59(7) 1_555 1_555 1_545
Se1 Na18 C14 139.47(9) 1_555 1_555 1_545
Se2 Na18 Se1 76.86(4) 1_555 1_555 1_555
Se2 Na18 C13 139.47(11) 1_555 1_555 1_545
Se2 Na18 C18 76.70(5) 1_555 1_555 1_555
Se2 Na18 C17 91.70(3) 1_555 1_555 1_555
Se2 Na18 C30 95.72(6) 1_555 1_555 1_545
Se2 Na18 C14 84.28(3) 1_555 1_555 1_545
C31 Na19 C15 24.12(4) 1_545 1_555 1_545
C30 Na19 C31 87.50(3) 1_545 1_555 1_545
C30 Na19 C15 92.5022(4) 1_545 1_555 1_545
C14 Na19 C30 24.12(4) 1_545 1_555 1_545
C14 Na19 C31 92.5022(4) 1_545 1_555 1_545
C14 Na19 C15 87.50(3) 1_545 1_555 1_545
Se2 Na19 C14 84.28(16) 1_555 1_555 1_545
Se2 Na19 C30 95.72(17) 1_555 1_555 1_545
Se2 Na19 C31 163.59(5) 1_555 1_555 1_545
Se2 Na19 C15 139.47(9) 1_555 1_555 1_545
Se3 Na19 Se2 78.09(5) 1_555 1_555 1_555
Se3 Na19 C14 129.02(11) 1_555 1_555 1_545
Se3 Na19 C15 76.70(7) 1_555 1_555 1_545
Se18 Na19 Se3 112.73(2) 1_555 1_555 1_555
Se18 Na19 Se2 67.27(8) 1_555 1_555 1_555
Se18 Na19 C14 103.30(13) 1_555 1_555 1_545
Se18 Na19 C30 88.30(8) 1_555 1_555 1_545
Se18 Na19 C31 129.02(14) 1_555 1_555 1_545
Se18 Na19 C15 152.79(18) 1_555 1_555 1_545
C19 Na20 C16 140.1(3) 1_555 1_555 1_545
C31 Na20 C19 100.91(14) 1_545 1_555 1_555
C31 Na20 C16 118.57(5) 1_545 1_555 1_545
C15 Na20 C31 24.12(6) 1_545 1_555 1_545
C15 Na20 C19 118.6(2) 1_545 1_555 1_555
C15 Na20 C16 100.91(7) 1_545 1_555 1_545
Se8 Na21 Se1 123.05(10) 1_554 1_555 1_555
Se20 Na21 Se8 112.727(12) 1_554 1_555 1_554
Se20 Na21 Se1 101.91(8) 1_554 1_555 1_555
Se17 Na21 Se8 168.25(8) 1_555 1_555 1_554
Se17 Na21 Se1 67.27(4) 1_555 1_555 1_555
Se5 Na21 Se17 112.727(12) 1_555 1_555 1_555
Se5 Na21 Se20 168.25(8) 1_555 1_555 1_554
Se5 Na21 Se8 76.861(13) 1_555 1_555 1_554
Se5 Na21 Se1 76.86(4) 1_555 1_555 1_555
Se24 Na21 Se5 101.91(10) 1_554 1_555 1_555
Se24 Na21 Se17 103.14(9) 1_554 1_555 1_555
Se24 Na21 Se20 76.86(6) 1_554 1_555 1_554
Se24 Na21 Se8 67.27(5) 1_554 1_555 1_554
Se24 Na21 Se1 168.25(8) 1_554 1_555 1_555
Se4 Na21 Se24 112.727(12) 1_554 1_555 1_554
Se4 Na21 Se5 112.73(8) 1_554 1_555 1_555
Se4 Na21 Se17 112.73(9) 1_554 1_555 1_555
Se4 Na21 Se20 78.09(5) 1_554 1_555 1_554
Se4 Na21 Se8 67.27(4) 1_554 1_555 1_554
Se4 Na21 Se1 78.09(10) 1_554 1_555 1_555
Se21 Na21 Se4 168.2464(15) 1_555 1_555 1_554
Se21 Na21 Se24 67.27(9) 1_555 1_555 1_554
Se21 Na21 Se17 78.09(5) 1_555 1_555 1_555
Se21 Na21 Se20 112.73(9) 1_555 1_555 1_554
Se21 Na21 Se8 103.14(9) 1_555 1_555 1_554
Se21 Na21 Se1 103.1386(8) 1_555 1_555 1_555
C17 Na22 C18 24.121(2) 1_555 1_555 1_555
Se2 Na22 C17 91.70(4) 1_555 1_555 1_555
Se2 Na22 C18 76.70(3) 1_555 1_555 1_555
Se5 Na22 C18 152.79(6) 1_555 1_555 1_555
Se21 Na22 Se2 180.00(19) 1_555 1_555 1_555
Se21 Na22 C17 88.30(3) 1_555 1_555 1_555
Se21 Na22 C18 103.30(5) 1_555 1_555 1_555
Se6 Na22 Se5 76.861(13) 1_555 1_555 1_555
Se6 Na22 Se2 76.861(13) 1_555 1_555 1_555
Se6 Na22 C17 152.79(12) 1_555 1_555 1_555
C3 Na23 C7 24.121(19) 1_555 1_555 1_555
Se19 Na23 C3 88.30(8) 1_555 1_555 1_555
Se6 Na23 Se19 168.25(8) 1_555 1_555 1_555
Se6 Na23 C3 103.30(6) 1_555 1_555 1_555
Se6 Na23 C7 88.30(6) 1_555 1_555 1_555
Se18 Na23 C3 129.02(6) 1_555 1_555 1_555
Se18 Na23 C7 152.794(19) 1_555 1_555 1_555
C19 Na24 C20 24.121(2) 1_555 1_555 1_555
C23 Na24 C19 87.498(8) 1_555 1_555 1_555
Se4 Na24 C23 152.8(3) 1_555 1_555 1_555
Se4 Na24 C19 103.30(4) 1_555 1_555 1_555
Se4 Na24 C20 88.30(7) 1_555 1_555 1_555
C12 Na25 C28 24.12(4) 1_554 1_555 1_554
Se5 Na25 C12 139.47(9) 1_555 1_555 1_554
Se5 Na25 C28 163.59(5) 1_555 1_555 1_554
Se24 Na25 Se5 101.91(16) 1_554 1_555 1_555
Se24 Na25 C12 103.30(5) 1_554 1_555 1_554
Se24 Na25 C28 88.30(8) 1_554 1_555 1_554
Se21 Na25 Se24 67.27(5) 1_555 1_555 1_554
Se21 Na25 C12 163.59(15) 1_555 1_555 1_554
Se21 Na25 C28 139.47(12) 1_555 1_555 1_554
Se8 Na25 Se21 103.14(18) 1_554 1_555 1_555
Se8 Na25 Se24 67.27(9) 1_554 1_555 1_554
Se8 Na25 Se5 76.86(15) 1_554 1_555 1_555
Se8 Na25 C12 84.28(10) 1_554 1_555 1_554
Se8 Na25 C28 95.72(9) 1_554 1_555 1_554
C25 Na26 C9 24.121(19) 1_555 1_555 1_555
Se6 Na26 C25 163.59(7) 1_555 1_555 1_555
Se22 Na26 C9 163.59(12) 1_555 1_555 1_555
Se21 Na26 Se22 76.86(7) 1_555 1_555 1_555
Se21 Na26 C25 84.28(8) 1_555 1_555 1_555
Se21 Na26 C9 95.72(8) 1_555 1_555 1_555
Se23 Na27 Se26 112.73(7) 1_555 1_555 1_555
Se23 Na27 Se10 168.25(8) 1_555 1_555 1_555
Se7 Na27 Se23 78.0921(11) 1_555 1_555 1_555
Se7 Na27 Se26 168.25(8) 1_555 1_555 1_555
Se7 Na27 Se10 112.73(7) 1_555 1_555 1_555
Se22 Na27 Se23 67.27(6) 1_555 1_555 1_555
Se22 Na27 Se26 76.86(7) 1_555 1_555 1_555
C23 Na28 C24 24.121(19) 1_555 1_555 1_555
C27 Na28 C24 118.57(6) 1_555 1_555 1_555
C11 Na28 C27 24.121(19) 1_555 1_555 1_555
C11 Na28 C24 140.10(17) 1_555 1_555 1_555
Se8 Na28 C27 163.59(12) 1_555 1_555 1_555
Se8 Na28 C23 91.70(7) 1_555 1_555 1_555
Se8 Na28 C24 76.703(9) 1_555 1_555 1_555
C12 Na29 C28 24.12(6) 1_554 1_555 1_554
Se32 Na29 C12 95.72(13) 1_554 1_555 1_554
Se32 Na29 C28 84.28(14) 1_554 1_555 1_554
Se16 Na29 Se32 67.27(12) 1_554 1_555 1_554
Se16 Na29 C12 76.70(13) 1_554 1_555 1_554
Se16 Na29 C28 91.70(9) 1_554 1_555 1_554
C30 Na31 C14 24.121(19) 1_555 1_555 1_555
C27 Na31 C14 180.0(5) 1_555 1_555 1_555
C11 Na31 C27 24.121(19) 1_555 1_555 1_555
C11 Na31 C30 180.0(5) 1_555 1_555 1_555
C31 Na32 C12 180.0(5) 1_555 1_555 1_555
C31 Na32 C15 24.121(2) 1_555 1_555 1_555
C28 Na32 C12 24.121(2) 1_555 1_555 1_555
C28 Na32 C15 180.0(5) 1_555 1_555 1_555
C45 Na33 C48 100.91(14) 1_545 1_555 1_544
C32 Na33 C45 118.57(10) 1_544 1_555 1_545
Se17 Na33 C32 129.02(18) 1_555 1_555 1_544
Se17 Na33 C45 103.30(6) 1_555 1_555 1_545
Se17 Na33 C48 152.79(18) 1_555 1_555 1_544
Se20 Na33 Se17 56.95(8) 1_554 1_555 1_555
Se20 Na33 C32 88.30(9) 1_554 1_555 1_544
Se20 Na33 C45 152.79(3) 1_554 1_555 1_545
Se20 Na33 C48 103.30(7) 1_554 1_555 1_544
Se36 Na33 Se20 67.273(11) 1_554 1_555 1_554
Se36 Na33 Se17 101.91(2) 1_554 1_555 1_555
Se36 Na33 C45 103.30(15) 1_554 1_555 1_545
Se36 Na33 C48 84.28(7) 1_554 1_555 1_544
Se29 Na33 Se36 180.0(2) 1_545 1_555 1_554
Se29 Na33 Se20 112.73(19) 1_545 1_555 1_554
Se29 Na33 Se17 78.09(10) 1_545 1_555 1_555
Se29 Na33 C32 84.28(7) 1_545 1_555 1_544
Se29 Na33 C45 76.70(9) 1_545 1_555 1_545
Se29 Na33 C48 95.72(5) 1_545 1_555 1_544
C17 Na34 C18 24.12(4) 1_555 1_555 1_555
C33 Na34 C18 118.57(5) 1_555 1_555 1_555
C45 Na34 C17 118.57(10) 1_545 1_555 1_555
C45 Na34 C18 140.10(8) 1_545 1_555 1_555
Se46 Na34 C45 88.30(12) 1_545 1_555 1_545
Se46 Na34 C33 103.30(15) 1_545 1_555 1_555
Se46 Na34 C17 152.79(2) 1_545 1_555 1_555
Se46 Na34 C18 129.02(6) 1_545 1_555 1_555
Se30 Na34 Se46 56.95(4) 1_545 1_555 1_545
Se30 Na34 C45 129.02(4) 1_545 1_555 1_545
Se30 Na34 C17 103.30(13) 1_545 1_555 1_555
Se30 Na34 C18 88.30(8) 1_545 1_555 1_555
Se29 Na34 Se30 76.86(9) 1_545 1_555 1_545
Se29 Na34 Se46 103.1386(8) 1_545 1_555 1_545
Se29 Na34 C45 76.70(10) 1_545 1_555 1_545
Se29 Na34 C33 91.70(9) 1_545 1_555 1_555
Se29 Na34 C17 88.30(16) 1_545 1_555 1_555
Se29 Na34 C18 103.30(18) 1_545 1_555 1_555
Se19 Na35 C34 95.72(5) 1_555 1_555 1_555
Se31 Na35 Se19 78.0921(11) 1_545 1_555 1_555
Se47 Na35 Se31 67.27(10) 1_545 1_555 1_545
Se47 Na35 Se19 112.73(19) 1_545 1_555 1_555
Se47 Na35 C34 91.70(19) 1_545 1_555 1_555
Se46 Na35 Se47 78.09(10) 1_545 1_555 1_545
Se46 Na35 Se31 103.1386(8) 1_545 1_555 1_545
Se46 Na35 C34 88.30(5) 1_545 1_555 1_555
Se30 Na35 Se47 112.73(2) 1_545 1_555 1_545
Se30 Na35 Se31 76.86(9) 1_545 1_555 1_545
Se30 Na35 Se19 112.7(2) 1_545 1_555 1_555
C32 Na36 C20 100.91(7) 1_545 1_555 1_555
C48 Na36 C32 24.12(6) 1_545 1_555 1_545
C48 Na36 C20 118.57(18) 1_545 1_555 1_555
Se35 Na36 C48 129.0(2) 1_555 1_555 1_545
Se35 Na36 C20 95.72(5) 1_555 1_555 1_555
Se47 Na36 Se35 67.27(3) 1_545 1_555 1_555
Se47 Na36 C48 88.30(13) 1_545 1_555 1_545
Se47 Na36 C32 103.30(8) 1_545 1_555 1_545
Se47 Na36 C20 152.8(3) 1_545 1_555 1_555
Se31 Na36 Se47 67.27(13) 1_545 1_555 1_545
Se31 Na36 Se35 112.7(3) 1_545 1_555 1_555
Se31 Na36 C48 95.72(15) 1_545 1_555 1_545
Se31 Na36 C20 103.3(2) 1_545 1_555 1_555
Se24 Na37 C21 76.70(4) 1_554 1_555 1_555
Se17 Na37 Se24 103.14(18) 1_555 1_555 1_554
Se40 Na37 Se17 180.00(14) 1_554 1_555 1_555
Se40 Na37 Se24 76.86(6) 1_554 1_555 1_554
Se40 Na37 C21 91.70(13) 1_554 1_555 1_555
Se33 Na37 Se40 101.91(18) 1_555 1_555 1_554
Se33 Na37 Se17 78.09(5) 1_555 1_555 1_555
Se33 Na37 Se24 168.25(8) 1_555 1_555 1_554
Se33 Na37 C21 91.70(6) 1_555 1_555 1_555
Se36 Na37 Se33 78.09(5) 1_554 1_555 1_555
Se36 Na37 Se40 78.09(10) 1_554 1_555 1_554
Se36 Na37 Se17 101.91(11) 1_554 1_555 1_555
Se36 Na37 Se24 112.73(2) 1_554 1_555 1_554
Se36 Na37 C21 163.6(2) 1_554 1_555 1_555
Se20 Na37 Se36 67.27(6) 1_554 1_555 1_554
Se20 Na37 Se33 112.73(9) 1_554 1_555 1_555
Se20 Na37 Se40 123.0510(18) 1_554 1_555 1_554
Se20 Na37 Se17 56.95(11) 1_554 1_555 1_555
Se20 Na37 Se24 76.86(11) 1_554 1_555 1_554
Se20 Na37 C21 129.02(18) 1_554 1_555 1_555
C21 Na38 C37 24.121(2) 1_555 1_555 1_555
C22 Na38 C21 87.50(3) 1_555 1_555 1_555
Se33 Na38 C22 152.8(2) 1_555 1_555 1_555
Se33 Na38 C21 91.70(2) 1_555 1_555 1_555
Se34 Na38 Se33 67.27(5) 1_555 1_555 1_555
Se34 Na38 C21 152.79(15) 1_555 1_555 1_555
C38 Na39 C22 24.121(19) 1_555 1_555 1_555
C34 Na39 C38 100.9063(17) 1_555 1_555 1_555
Se23 Na39 C34 163.6(2) 1_555 1_555 1_555
Se23 Na39 C38 91.704(18) 1_555 1_555 1_555
Se23 Na39 C22 76.70(6) 1_555 1_555 1_555
Se19 Na39 Se23 76.86(3) 1_555 1_555 1_555
Se19 Na39 C34 95.72(5) 1_555 1_555 1_555
Se19 Na39 C38 152.8(3) 1_555 1_555 1_555
C23 Na40 C24 24.121(19) 1_555 1_555 1_555
Se35 Na40 C24 163.6(3) 1_555 1_555 1_555
Se40 Na41 C37 76.70(5) 1_554 1_555 1_555
Se28 Na41 Se40 112.73(2) 1_554 1_555 1_554
Se28 Na41 C37 163.6(2) 1_554 1_555 1_555
Se25 Na41 Se28 76.86(3) 1_555 1_555 1_554
Se25 Na41 Se40 168.25(16) 1_555 1_555 1_554
Se25 Na41 C37 95.72(5) 1_555 1_555 1_555
Se24 Na41 Se25 112.73(19) 1_554 1_555 1_555
Se24 Na41 Se28 78.09(10) 1_554 1_555 1_554
Se24 Na41 Se40 76.86(11) 1_554 1_555 1_554
Se24 Na41 C37 91.70(19) 1_554 1_555 1_555
C22 Na42 C38 24.121(19) 1_555 1_555 1_555
Se25 Na42 C38 163.6(2) 1_555 1_555 1_555
Se39 Na43 C26 152.79(12) 1_555 1_555 1_555
Se23 Na43 Se39 76.86(3) 1_555 1_555 1_555
Se43 Na44 Se27 67.27(5) 1_555 1_555 1_555
Se43 Na44 C39 76.70(4) 1_555 1_555 1_555
Se29 Na45 C32 84.28(12) 1_555 1_555 1_554
Se28 Na45 C32 84.28(16) 1_554 1_555 1_554
Se41 Na46 Se29 112.73(7) 1_555 1_555 1_555
Se44 Na48 Se31 168.25(8) 1_555 1_555 1_555
Se28 Na48 Se44 67.273(5) 1_555 1_555 1_555
Se61 Na49 C52 129.0(3) 1_545 1_555 1_554
Se61 Na49 C36 152.8(3) 1_545 1_555 1_554
Se48 Na49 Se61 112.73(4) 1_544 1_555 1_545
Se48 Na49 C52 95.72(8) 1_544 1_555 1_554
Se48 Na49 C36 84.28(10) 1_544 1_555 1_554
C45 Na50 C46 100.9(2) 1_545 1_555 1_545
C45 Na50 C62 118.57(15) 1_545 1_555 1_545
Se49 Na50 C45 91.70(14) 1_555 1_555 1_545
Se49 Na50 C46 163.6(3) 1_555 1_555 1_545
Se49 Na50 C62 139.5(3) 1_555 1_555 1_545
Se61 Na50 Se49 67.27(8) 1_545 1_555 1_555
Se61 Na50 C45 84.28(14) 1_545 1_555 1_545
Se61 Na50 C46 103.30(9) 1_545 1_555 1_545
Se61 Na50 C62 88.30(13) 1_545 1_555 1_545
Se34 Na50 Se61 168.25(8) 1_555 1_555 1_545
Se34 Na50 Se49 101.91(4) 1_555 1_555 1_555
Se34 Na50 C45 91.7(2) 1_555 1_555 1_545
Se34 Na50 C46 88.30(8) 1_555 1_555 1_545
Se34 Na50 C62 103.30(7) 1_555 1_555 1_545
C63 Na51 C35 118.57(19) 1_545 1_555 1_555
C62 Na51 C63 100.9(2) 1_545 1_555 1_545
C62 Na51 C35 140.1(4) 1_545 1_555 1_555
C46 Na51 C63 118.57(15) 1_545 1_555 1_545
C46 Na51 C35 118.6(4) 1_545 1_555 1_555
Se50 Na51 C46 95.72(11) 1_555 1_555 1_545
Se50 Na51 C62 84.28(4) 1_555 1_555 1_545
Se50 Na51 C63 103.3(2) 1_555 1_555 1_545
Se47 Na51 C46 88.30(13) 1_545 1_555 1_545
Se47 Na51 C62 103.30(9) 1_545 1_555 1_545
Se47 Na51 C63 84.28(18) 1_545 1_555 1_545
Se47 Na51 C35 76.70(10) 1_545 1_555 1_555
Se48 Na52 C63 129.02(5) 1_545 1_555 1_545
Se48 Na52 C51 152.79(9) 1_545 1_555 1_555
Se64 Na52 Se48 67.27(16) 1_545 1_555 1_545
Se64 Na52 C63 84.3(2) 1_545 1_555 1_545
Se64 Na52 C51 95.7(2) 1_545 1_555 1_555
Se47 Na52 Se64 123.0510(18) 1_545 1_555 1_545
Se47 Na52 Se48 78.09(15) 1_545 1_555 1_545
Se47 Na52 C63 84.3(2) 1_545 1_555 1_545
Se47 Na52 C51 95.7(2) 1_545 1_555 1_555
Se56 Na53 C36 95.72(11) 1_554 1_555 1_554
Se56 Na53 C52 84.28(12) 1_554 1_555 1_554
Se49 Na53 C36 95.72(6) 1_555 1_555 1_554
Se49 Na53 C52 84.28(5) 1_555 1_555 1_554
Se40 Na53 Se56 67.27(3) 1_554 1_555 1_554
Se40 Na53 C36 88.30(13) 1_554 1_555 1_554
Se40 Na53 C52 103.30(9) 1_554 1_555 1_554
Se37 Na53 Se40 67.27(8) 1_555 1_555 1_554
Se37 Na53 Se49 103.1386(8) 1_555 1_555 1_555
Se37 Na53 Se56 103.14(9) 1_555 1_555 1_554
Se37 Na53 C36 139.5(3) 1_555 1_555 1_554
Se37 Na53 C52 163.6(3) 1_555 1_555 1_554
Se38 Na54 Se37 76.86(7) 1_555 1_555 1_555
Se38 Na54 Se49 180.0(4) 1_555 1_555 1_555
Se50 Na55 Se54 76.861(17) 1_555 1_555 1_555
Se39 Na55 Se54 101.91(4) 1_555 1_555 1_555
C40 Na56 C36 100.9063(17) 1_555 1_555 1_555
Se51 Na56 C40 152.8(3) 1_555 1_555 1_555
Se51 Na56 C36 103.30(3) 1_555 1_555 1_555
Se55 Na56 C40 103.30(3) 1_555 1_555 1_555
Se55 Na56 C36 152.8(3) 1_555 1_555 1_555
Se53 Na57 C41 129.02(5) 1_555 1_555 1_555
Se53 Na57 C44 152.79(11) 1_555 1_555 1_554
Se56 Na57 Se53 76.861(17) 1_554 1_555 1_555
Se56 Na57 C41 152.79(11) 1_554 1_555 1_555
Se56 Na57 C44 129.02(5) 1_554 1_555 1_554
Se60 Na57 Se56 67.27(11) 1_554 1_555 1_554
Se60 Na57 Se53 112.7(3) 1_554 1_555 1_555
Se60 Na57 C41 103.30(17) 1_554 1_555 1_555
Se60 Na57 C44 88.30(16) 1_554 1_555 1_554
Se40 Na57 Se60 112.73(2) 1_554 1_555 1_554
Se40 Na57 Se56 67.27(11) 1_554 1_555 1_554
Se40 Na57 Se53 101.9(2) 1_554 1_555 1_555
Se40 Na57 C41 95.7(2) 1_554 1_555 1_555
Se40 Na57 C44 84.3(2) 1_554 1_555 1_554
Se53 Na58 Se54 76.861(17) 1_555 1_555 1_555
Se42 Na58 Se38 76.86(7) 1_555 1_555 1_555
Se42 Na58 Se53 180.0(4) 1_555 1_555 1_555
Se41 Na58 Se42 67.27(3) 1_555 1_555 1_555
Se41 Na58 Se54 168.25(16) 1_555 1_555 1_555
Se43 Na59 Se42 78.09(5) 1_555 1_555 1_555
C59 Na60 C55 24.121(2) 1_555 1_555 1_555
Se44 Na60 C55 152.79(9) 1_555 1_555 1_555
Se48 Na61 C44 88.3(2) 1_554 1_555 1_554
Se45 Na61 Se48 78.0921(11) 1_555 1_555 1_554
Se45 Na61 C44 91.7(3) 1_555 1_555 1_554
Se58 Na62 C57 88.30(5) 1_555 1_555 1_555
Se45 Na62 C57 95.72(5) 1_555 1_555 1_555
C47 Na63 C46 100.9063(17) 1_555 1_555 1_555
C43 Na63 C47 24.121(19) 1_555 1_555 1_555
Se58 Na63 C47 152.8(4) 1_555 1_555 1_555
C49 Se1 C1 0.00(3) 1_455 1_555 1_555
Na21 Se1 C1 118.47(3) 1_555 1_555 1_555
Na18 Se1 Na21 123.05(6) 1_555 1_555 1_555
Na18 Se1 C1 118.47(3) 1_555 1_555 1_555
Na17 Se1 Na18 76.8614(17) 1_555 1_555 1_555
Na17 Se1 Na21 76.8614(17) 1_555 1_555 1_555
Na22 Se1 Na17 123.05(6) 1_555 1_555 1_555
Na22 Se1 Na18 76.86(5) 1_555 1_555 1_555
Na22 Se1 Na21 76.86(5) 1_555 1_555 1_555
Se1 C1 C49 180.00(7) 1_555 1_555 1_455
Na2 C1 Se1 102.060(9) 1_555 1_555 1_555
Na5 C1 Na2 155.879(19) 1_555 1_555 1_555
Na5 C1 Se1 102.060(9) 1_555 1_555 1_555
Na6 C1 Na5 87.50(4) 1_555 1_555 1_555
Na6 C1 Na2 87.50(4) 1_555 1_555 1_555
Na6 C1 Se1 102.06(8) 1_555 1_555 1_555
Na1 C1 Na6 155.879(19) 1_555 1_555 1_555
Na1 C1 Na5 87.50(5) 1_555 1_555 1_555
Na1 C1 Na2 87.50(5) 1_555 1_555 1_555
Na1 C1 Se1 102.06(7) 1_555 1_555 1_555
Se49 C1 Na1 77.94(4) 1_455 1_555 1_555
Se49 C1 Na6 77.94(4) 1_455 1_555 1_555
Se49 C1 Na5 77.940(9) 1_455 1_555 1_555
Se49 C1 Na2 77.940(9) 1_455 1_555 1_555
Se49 C1 Se1 180.00(11) 1_455 1_555 1_555
Na53 Se49 C1 118.47(17) 1_555 1_555 1_655
Na50 Se49 C1 118.47(17) 1_555 1_555 1_655
Na54 Se49 C1 118.5(2) 1_555 1_555 1_655
Na5 C49 Na2 155.9(5) 1_655 1_555 1_655
Na1 C49 Na5 87.50(6) 1_655 1_555 1_655
Na1 C49 Na2 87.50(6) 1_655 1_555 1_655
Na6 C49 Na1 155.9(5) 1_655 1_555 1_655
Na6 C49 Na5 87.50(14) 1_655 1_555 1_655
Na6 C49 Na2 87.50(14) 1_655 1_555 1_655
Se1 C49 C1 0.00(4) 1_655 1_555 1_655
C50 Se2 C2 0.00(6) 1_455 1_555 1_555
Na19 Se2 C50 118.47(4) 1_555 1_555 1_455
Na22 Se2 Na19 123.05(6) 1_555 1_555 1_555
Na18 Se2 Na22 76.86(6) 1_555 1_555 1_555
Na18 Se2 Na19 76.8614(17) 1_555 1_555 1_555
Na18 Se2 C50 118.47(13) 1_555 1_555 1_455
Se2 C2 C50 180.00(15) 1_555 1_555 1_455
Na3 C2 Se2 102.06(8) 1_555 1_555 1_555
Na6 C2 Na3 155.879(19) 1_555 1_555 1_555
Na6 C2 Se2 102.06(7) 1_555 1_555 1_555
Na2 C2 Na3 87.50(5) 1_555 1_555 1_555
Na2 C2 Se2 102.06(14) 1_555 1_555 1_555
Se50 C2 Na2 77.94(8) 1_455 1_555 1_555
Se50 C2 Na6 77.94(4) 1_455 1_555 1_555
Se50 C2 Na3 77.94(4) 1_455 1_555 1_555
Se50 C2 Se2 180.0(2) 1_455 1_555 1_555
Na55 Se50 Na51 76.86(6) 1_555 1_555 1_555
Na6 C50 Na3 155.9(5) 1_655 1_555 1_655
Na2 C50 Na6 87.50(3) 1_655 1_555 1_655
Na2 C50 Na3 87.50(6) 1_655 1_555 1_655
Na7 C50 Na2 155.9(5) 1_655 1_555 1_655
Na7 C50 Na6 87.50(14) 1_655 1_555 1_655
Na7 C50 Na3 87.5(2) 1_655 1_555 1_655
Se2 C50 C2 0.00(9) 1_655 1_555 1_655
C7 Se3 C3 0.00(10) 1_555 1_555 1_555
Na4 Se3 Na19 123.05(4) 1_555 1_555 1_555
Na3 Se3 Na4 76.86(4) 1_555 1_555 1_555
Se3 C3 C7 180.0(2) 1_555 1_555 1_555
Na23 C3 Se3 102.06(18) 1_555 1_555 1_555
Na23 C3 C7 77.94(7) 1_555 1_555 1_555
Se7 C3 Na23 77.94(8) 1_555 1_555 1_555
Se7 C3 Se3 180.0(4) 1_555 1_555 1_555
Na11 Se7 Na27 76.86(7) 1_555 1_555 1_555
Na23 C7 C3 77.94(5) 1_555 1_555 1_555
Se3 C7 Na23 77.94(12) 1_555 1_555 1_555
Se3 C7 C3 0.00(15) 1_555 1_555 1_555
C16 Se4 C4 0.00(14) 1_545 1_555 1_555
Na5 Se4 C16 118.47(14) 1_556 1_555 1_545
Na5 Se4 C4 118.5(2) 1_556 1_555 1_555
Na24 Se4 Na5 123.05(6) 1_555 1_555 1_556
Na24 Se4 C16 118.47(19) 1_555 1_555 1_545
Na21 Se4 Na24 76.86(5) 1_556 1_555 1_555
Na21 Se4 Na5 76.9(2) 1_556 1_555 1_556
Na21 Se4 C16 118.47(19) 1_556 1_555 1_545
Se4 C4 C16 180.0(3) 1_555 1_555 1_545
Na17 C4 Na1 87.5(3) 1_556 1_555 1_556
Se16 C4 Na17 77.94(15) 1_545 1_555 1_556
Se16 C4 Na1 77.94(11) 1_545 1_555 1_556
Se16 C4 Se4 180.0(6) 1_545 1_555 1_555
Na13 Se16 C4 118.5(3) 1_556 1_555 1_565
Na29 Se16 Na13 76.86(5) 1_556 1_555 1_556
Na29 Se16 C4 118.5(4) 1_556 1_555 1_565
Na20 C16 Na1 155.9(5) 1_565 1_555 1_566
Na4 C16 Na20 87.50(19) 1_565 1_555 1_565
Na4 C16 Na1 87.50(6) 1_565 1_555 1_566
Na17 C16 Na4 155.9(5) 1_566 1_555 1_565
Na17 C16 Na20 87.50(14) 1_566 1_555 1_565
Na17 C16 Na1 87.5(4) 1_566 1_555 1_566
Se4 C16 C4 0.0(2) 1_565 1_555 1_565
Se21 Se5 C5 180.00(15) 1_555 1_555 1_555
C53 Se5 Se21 180.00(9) 1_455 1_555 1_555
C53 Se5 C5 0.00(6) 1_455 1_555 1_555
Na22 Se5 Na25 123.05(6) 1_555 1_555 1_555
Na21 Se5 Na22 76.86(6) 1_555 1_555 1_555
Na21 Se5 Na25 76.8614(17) 1_555 1_555 1_555
Se5 C5 C53 180.00(15) 1_555 1_555 1_455
Na9 C5 Se5 102.06(8) 1_555 1_555 1_555
Na6 C5 Na9 155.879(19) 1_555 1_555 1_555
Na6 C5 Se5 102.06(7) 1_555 1_555 1_555
Na5 C5 Na9 87.50(5) 1_555 1_555 1_555
Na5 C5 Se5 102.06(14) 1_555 1_555 1_555
Se53 C5 Na5 77.94(8) 1_455 1_555 1_555
Se53 C5 Na6 77.94(4) 1_455 1_555 1_555
Se53 C5 Na9 77.94(4) 1_455 1_555 1_555
Se53 C5 Se5 180.0(2) 1_455 1_555 1_555
C5 Se53 Se37 180.00(9) 1_655 1_555 1_555
Na58 Se53 Na57 76.86(6) 1_555 1_555 1_555
Se5 C53 C5 0.00(9) 1_655 1_555 1_655
Se22 Se6 C6 180.0(2) 1_555 1_555 1_555
C54 Se6 Se22 180.00(13) 1_455 1_555 1_555
C54 Se6 C6 0.00(8) 1_455 1_555 1_555
Na26 Se6 C54 118.47(3) 1_555 1_555 1_455
Na26 Se6 C6 118.47(3) 1_555 1_555 1_555
Na23 Se6 Na26 123.05(6) 1_555 1_555 1_555
Na23 Se6 C54 118.47(3) 1_555 1_555 1_455
Na23 Se6 C6 118.47(3) 1_555 1_555 1_555
Na22 Se6 Na23 76.86(6) 1_555 1_555 1_555
Na22 Se6 Na26 76.86(6) 1_555 1_555 1_555
Na22 Se6 C54 118.47(19) 1_555 1_555 1_455
Se6 C6 C54 180.0(2) 1_555 1_555 1_455
Na10 C6 Se6 102.060(9) 1_555 1_555 1_555
Na7 C6 Na10 155.879(19) 1_555 1_555 1_555
Na7 C6 Se6 102.060(9) 1_555 1_555 1_555
Se54 C6 Na7 77.940(9) 1_455 1_555 1_555
Se54 C6 Na10 77.940(9) 1_455 1_555 1_555
Se54 C6 Se6 180.0(3) 1_455 1_555 1_555
C6 Se54 Se38 180.00(13) 1_655 1_555 1_555
Na58 Se54 C6 118.47(17) 1_555 1_555 1_655
Na55 Se54 C6 118.47(17) 1_555 1_555 1_655
Na59 Se54 Na55 76.86(6) 1_555 1_555 1_555
Na59 Se54 Na58 76.86(6) 1_555 1_555 1_555
Na6 C54 Na7 87.50(3) 1_655 1_555 1_655
Na11 C54 Na6 155.9(5) 1_655 1_555 1_655
Na11 C54 Na7 87.5(2) 1_655 1_555 1_655
Se6 C54 C6 0.00(13) 1_655 1_555 1_655
C56 Se8 C8 0.00(15) 1_455 1_555 1_555
Na28 Se8 C56 118.47(13) 1_555 1_555 1_455
Na21 Se8 Na28 123.05(6) 1_556 1_555 1_555
Na21 Se8 C56 118.47(9) 1_556 1_555 1_455
Na21 Se8 C8 118.47(14) 1_556 1_555 1_555
Na25 Se8 Na21 76.9(2) 1_556 1_555 1_556
Na25 Se8 Na28 76.86(11) 1_556 1_555 1_555
Se8 C8 C56 180.0(4) 1_555 1_555 1_455
Na12 C8 Se8 102.06(14) 1_555 1_555 1_555
Na5 C8 Na12 155.879(19) 1_556 1_555 1_555
Na5 C8 Se8 102.06(15) 1_556 1_555 1_555
Na9 C8 Na5 87.5(3) 1_556 1_555 1_556
Na9 C8 Na12 87.50(12) 1_556 1_555 1_555
Na9 C8 C56 77.94(6) 1_556 1_555 1_455
Se56 C8 Na9 77.94(19) 1_455 1_555 1_556
Se56 C8 Na5 77.94(7) 1_455 1_555 1_556
Se56 C8 Na12 77.94(8) 1_455 1_555 1_555
Se56 C8 Se8 180.0(6) 1_455 1_555 1_555
Na53 Se56 C8 118.5(3) 1_556 1_555 1_655
Na57 Se56 Na53 76.86(5) 1_556 1_555 1_556
Na57 Se56 C8 118.5(4) 1_556 1_555 1_655
Na5 C56 Na12 155.9(5) 1_656 1_555 1_655
Na8 C56 Na5 87.50(3) 1_655 1_555 1_656
Na8 C56 Na12 87.50(19) 1_655 1_555 1_655
Na9 C56 Na8 155.9(5) 1_656 1_555 1_655
Na9 C56 Na5 87.5(4) 1_656 1_555 1_656
Na9 C56 Na12 87.5(2) 1_656 1_555 1_655
Na9 C56 C8 77.94(19) 1_656 1_555 1_655
Se8 C56 C8 0.0(2) 1_655 1_555 1_655
C25 Se9 C9 0.00(10) 1_555 1_555 1_555
Na13 Se9 Na10 123.05(4) 1_555 1_555 1_555
Na9 Se9 Na13 76.86(4) 1_555 1_555 1_555
Se9 C9 C25 180.0(2) 1_555 1_555 1_555
Na26 C9 Se9 102.06(18) 1_555 1_555 1_555
Na26 C9 C25 77.94(7) 1_555 1_555 1_555
Se25 C9 Na26 77.94(8) 1_555 1_555 1_555
Se25 C9 Se9 180.0(4) 1_555 1_555 1_555
Na41 Se25 Na42 76.86(7) 1_555 1_555 1_555
Na26 C25 C9 77.94(5) 1_555 1_555 1_555
Se9 C25 Na26 77.94(12) 1_555 1_555 1_555
Se9 C25 C9 0.00(15) 1_555 1_555 1_555
Se26 Se10 C10 180.0(3) 1_555 1_555 1_555
C58 Se10 Se26 180.00(17) 1_455 1_555 1_555
C58 Se10 C10 0.00(11) 1_455 1_555 1_555
Na27 Se10 C58 118.47(8) 1_555 1_555 1_455
Na30 Se10 Na27 123.05(6) 1_555 1_555 1_555
Na30 Se10 C58 118.47(4) 1_555 1_555 1_455
Se10 C10 C58 180.0(3) 1_555 1_555 1_455
Na11 C10 Se10 102.06(7) 1_555 1_555 1_555
Na14 C10 Na11 155.879(19) 1_555 1_555 1_555
Na14 C10 Se10 102.06(8) 1_555 1_555 1_555
Se58 C10 Na14 77.94(4) 1_455 1_555 1_555
Se58 C10 Na11 77.94(4) 1_455 1_555 1_555
Se58 C10 Se10 180.0(5) 1_455 1_555 1_555
C10 Se58 Se42 180.00(17) 1_655 1_555 1_555
Na63 Se58 C10 118.5(4) 1_555 1_555 1_655
Na62 Se58 Na63 76.861(5) 1_555 1_555 1_555
Na62 Se58 C10 118.5(2) 1_555 1_555 1_655
Na14 C58 Na11 155.9(5) 1_655 1_555 1_655
Na15 C58 Na14 87.5(3) 1_655 1_555 1_655
Na15 C58 Na11 87.5(2) 1_655 1_555 1_655
Se10 C58 C10 0.00(17) 1_655 1_555 1_655
C27 Se11 C11 0.00(14) 1_555 1_555 1_555
Na15 Se11 C27 118.474(19) 1_555 1_555 1_555
Na15 Se11 C11 118.474(19) 1_555 1_555 1_555
Na12 Se11 Na15 123.05(4) 1_555 1_555 1_555
Na12 Se11 C27 118.474(19) 1_555 1_555 1_555
Na12 Se11 C11 118.474(19) 1_555 1_555 1_555
Se11 C11 C27 180.0(3) 1_555 1_555 1_555
Na31 C11 Se11 102.06(5) 1_555 1_555 1_555
Na31 C11 C27 77.94(5) 1_555 1_555 1_555
Na28 C11 Se11 102.06(5) 1_555 1_555 1_555
Na28 C11 C27 77.94(5) 1_555 1_555 1_555
Se27 C11 Na28 77.94(5) 1_555 1_555 1_555
Se27 C11 Na31 77.94(5) 1_555 1_555 1_555
Se27 C11 Se11 180.0(6) 1_555 1_555 1_555
Na31 C27 C11 77.94(7) 1_555 1_555 1_555
Na28 C27 C11 77.94(7) 1_555 1_555 1_555
Se11 C27 Na28 77.94(7) 1_555 1_555 1_555
Se11 C27 Na31 77.94(7) 1_555 1_555 1_555
Se11 C27 C11 0.0(2) 1_555 1_555 1_555
C28 Se12 C12 0.00(17) 1_555 1_555 1_555
Na9 Se12 C28 118.47(7) 1_556 1_555 1_555
Na9 Se12 C12 118.47(9) 1_556 1_555 1_555
Na16 Se12 Na9 123.05(4) 1_555 1_555 1_556
Na16 Se12 C28 118.47(4) 1_555 1_555 1_555
Na13 Se12 Na16 76.86(12) 1_556 1_555 1_555
Na13 Se12 Na9 76.86(18) 1_556 1_555 1_556
Na13 Se12 C28 118.5(3) 1_556 1_555 1_555
Na13 Se12 C12 118.5(5) 1_556 1_555 1_555
Se12 C12 C28 180.0(4) 1_555 1_555 1_555
Na25 C12 Se12 102.06(6) 1_556 1_555 1_555
Na25 C12 C28 77.94(4) 1_556 1_555 1_555
Na32 C12 Na25 155.88(10) 1_555 1_555 1_556
Na32 C12 Se12 102.06(11) 1_555 1_555 1_555
Na32 C12 C28 77.94(6) 1_555 1_555 1_555
Na29 C12 Na32 87.5(2) 1_556 1_555 1_555
Na29 C12 Na25 87.5(3) 1_556 1_555 1_556
Na29 C12 C28 77.940(4) 1_556 1_555 1_555
Se28 C12 Na32 77.94(5) 1_555 1_555 1_555
Se28 C12 Na25 77.94(7) 1_555 1_555 1_556
Se28 C12 Se12 180.0(7) 1_555 1_555 1_555
Na41 Se28 Na48 123.05(16) 1_556 1_555 1_555
Na41 Se28 C12 118.47(5) 1_556 1_555 1_555
Na45 Se28 Na41 76.9(3) 1_556 1_555 1_556
Na45 Se28 Na48 76.9(2) 1_556 1_555 1_555
Na45 Se28 C12 118.5(3) 1_556 1_555 1_555
Na25 C28 C12 77.94(8) 1_556 1_555 1_555
Na32 C28 Na25 155.88(14) 1_555 1_555 1_556
Na32 C28 C12 77.94(6) 1_555 1_555 1_555
Na29 C28 Na32 87.50(18) 1_556 1_555 1_555
Na29 C28 Na25 87.5(3) 1_556 1_555 1_556
Na29 C28 C12 77.94(13) 1_556 1_555 1_555
Se12 C28 Na32 77.94(9) 1_555 1_555 1_555
Se12 C28 Na25 77.94(7) 1_555 1_555 1_556
Se12 C28 C12 0.0(3) 1_555 1_555 1_555
C29 Se13 C13 0.00(14) 1_555 1_555 1_555
Na1 Se13 C29 118.47(18) 1_565 1_555 1_555
Na14 Se13 Na1 123.05(4) 1_555 1_555 1_565
Na2 Se13 Na14 76.861(12) 1_565 1_555 1_555
Na2 Se13 Na1 76.86(18) 1_565 1_555 1_565
Na2 Se13 C29 118.5(2) 1_565 1_555 1_555
Na2 Se13 C13 118.5(3) 1_565 1_555 1_555
Se13 C13 C29 180.0(3) 1_555 1_555 1_555
Na17 C13 C29 77.94(2) 1_565 1_555 1_555
Na18 C13 Na17 87.5(3) 1_565 1_555 1_565
Na18 C13 C29 77.940(15) 1_565 1_555 1_555
Se29 C13 Na18 77.94(18) 1_555 1_555 1_565
Se29 C13 Na17 77.94(14) 1_555 1_555 1_565
Se29 C13 Se13 180.0(6) 1_555 1_555 1_555
Na33 Se29 C13 118.47(12) 1_565 1_555 1_555
Na46 Se29 Na33 123.05(16) 1_555 1_555 1_565
Na45 Se29 Na33 76.86(4) 1_555 1_555 1_565
Na34 Se29 Na45 123.05(16) 1_565 1_555 1_555
Na34 Se29 Na46 76.86(10) 1_565 1_555 1_555
Na34 Se29 Na33 76.9(3) 1_565 1_555 1_565
Na34 Se29 C13 118.47(17) 1_565 1_555 1_555
Na17 C29 C13 77.94(10) 1_565 1_555 1_555
Na18 C29 Na17 87.5(3) 1_565 1_555 1_565
Na18 C29 C13 77.94(11) 1_565 1_555 1_555
Se13 C29 Na18 77.94(15) 1_555 1_555 1_565
Se13 C29 Na17 77.94(11) 1_555 1_555 1_565
Se13 C29 C13 0.0(2) 1_555 1_555 1_555
Se62 Se14 C14 180.0(4) 1_455 1_555 1_555
C30 Se14 Se62 180.0(2) 1_555 1_555 1_455
C30 Se14 C14 0.00(15) 1_555 1_555 1_555
Na3 Se14 Na15 76.86(7) 1_565 1_555 1_555
Na3 Se14 C30 118.5(3) 1_565 1_555 1_555
Na3 Se14 Se62 61.53(11) 1_565 1_555 1_455
Na3 Se14 C14 118.5(4) 1_565 1_555 1_555
Na2 Se14 Na3 76.86(18) 1_565 1_555 1_565
Na2 Se14 Na15 123.05(4) 1_565 1_555 1_555
Na2 Se14 C30 118.47(12) 1_565 1_555 1_555
Na2 Se14 Se62 61.53(6) 1_565 1_555 1_455
Na2 Se14 C14 118.47(17) 1_565 1_555 1_555
Se14 C14 C30 180.0(4) 1_555 1_555 1_555
Na31 C14 Se14 102.06(18) 1_555 1_555 1_555
Na31 C14 C30 77.94(7) 1_555 1_555 1_555
Na18 C14 Na31 155.88(10) 1_565 1_555 1_555
Na18 C14 Se14 102.06(13) 1_565 1_555 1_555
Na18 C14 C30 77.94(3) 1_565 1_555 1_555
Na19 C14 Na18 87.5(3) 1_565 1_555 1_565
Na19 C14 Na31 87.50(15) 1_565 1_555 1_555
Na19 C14 C30 77.940(6) 1_565 1_555 1_555
Se30 C14 Na18 77.94(10) 1_555 1_555 1_565
Se30 C14 Na31 77.94(8) 1_555 1_555 1_555
Se30 C14 Se14 180.0(6) 1_555 1_555 1_555
C14 Se30 Se46 180.0(2) 1_555 1_555 1_555
Na34 Se30 Na47 123.05(16) 1_565 1_555 1_555
Na34 Se30 C14 118.47(7) 1_565 1_555 1_555
Na34 Se30 Se46 61.53(4) 1_565 1_555 1_555
Na35 Se30 Na34 76.9(3) 1_565 1_555 1_565
Na35 Se30 Na47 76.86(15) 1_565 1_555 1_555
Na35 Se30 C14 118.5(2) 1_565 1_555 1_555
Na31 C30 C14 77.94(5) 1_555 1_555 1_555
Na18 C30 Na31 155.88(14) 1_565 1_555 1_555
Na18 C30 C14 77.94(9) 1_565 1_555 1_555
Na19 C30 Na18 87.5(3) 1_565 1_555 1_565
Na19 C30 Na31 87.50(10) 1_565 1_555 1_555
Na19 C30 C14 77.94(12) 1_565 1_555 1_555
Se14 C30 Na19 77.94(18) 1_555 1_555 1_565
Se14 C30 Na18 77.94(9) 1_555 1_555 1_565
Se14 C30 Na31 77.94(12) 1_555 1_555 1_555
Se14 C30 C14 0.0(2) 1_555 1_555 1_555
C31 Se15 C15 0.00(17) 1_555 1_555 1_555
Na3 Se15 C31 118.47(7) 1_565 1_555 1_555
Na3 Se15 C15 118.47(9) 1_565 1_555 1_555
Na16 Se15 Na3 123.05(4) 1_555 1_555 1_565
Na16 Se15 C31 118.47(4) 1_555 1_555 1_555
Na4 Se15 Na16 76.86(12) 1_565 1_555 1_555
Na4 Se15 Na3 76.86(18) 1_565 1_555 1_565
Na4 Se15 C31 118.5(3) 1_565 1_555 1_555
Na4 Se15 C15 118.5(5) 1_565 1_555 1_555
Se15 C15 C31 180.0(4) 1_555 1_555 1_555
Na19 C15 Se15 102.06(6) 1_565 1_555 1_555
Na19 C15 C31 77.94(4) 1_565 1_555 1_555
Na32 C15 Na19 155.88(10) 1_555 1_555 1_565
Na32 C15 Se15 102.06(11) 1_555 1_555 1_555
Na32 C15 C31 77.94(6) 1_555 1_555 1_555
Na20 C15 Na32 87.5(2) 1_565 1_555 1_555
Na20 C15 Na19 87.5(3) 1_565 1_555 1_565
Na20 C15 C31 77.940(4) 1_565 1_555 1_555
Se31 C15 Na32 77.94(5) 1_555 1_555 1_555
Se31 C15 Na19 77.94(7) 1_555 1_555 1_565
Se31 C15 Se15 180.0(7) 1_555 1_555 1_555
Na35 Se31 C15 118.47(5) 1_565 1_555 1_555
Na48 Se31 Na35 123.05(16) 1_555 1_555 1_565
Na36 Se31 Na48 76.9(2) 1_565 1_555 1_555
Na36 Se31 Na35 76.9(3) 1_565 1_555 1_565
Na36 Se31 C15 118.5(3) 1_565 1_555 1_555
Na19 C31 C15 77.94(8) 1_565 1_555 1_555
Na32 C31 Na19 155.88(14) 1_555 1_555 1_565
Na32 C31 C15 77.94(6) 1_555 1_555 1_555
Na20 C31 Na32 87.50(18) 1_565 1_555 1_555
Na20 C31 Na19 87.5(3) 1_565 1_555 1_565
Na20 C31 C15 77.94(13) 1_565 1_555 1_555
Se15 C31 Na32 77.94(9) 1_555 1_555 1_555
Se15 C31 Na19 77.94(7) 1_555 1_555 1_565
Se15 C31 C15 0.0(3) 1_555 1_555 1_555
Se20 Se17 C17 180.00(15) 1_554 1_555 1_555
C18 Se17 Se20 180.00(9) 1_555 1_555 1_554
C18 Se17 C17 0.00(6) 1_555 1_555 1_555
Na33 Se17 Se20 61.53(4) 1_555 1_555 1_554
Na37 Se17 Na33 76.86(7) 1_555 1_555 1_555
Na37 Se17 Se20 61.53(6) 1_555 1_555 1_554
Na21 Se17 Na37 76.861(12) 1_555 1_555 1_555
Na21 Se17 Na33 123.05(4) 1_555 1_555 1_555
Na21 Se17 C18 118.47(4) 1_555 1_555 1_555
Na17 Se17 Na37 123.05(4) 1_555 1_555 1_555
Na17 Se17 Na33 76.86(4) 1_555 1_555 1_555
Se17 C17 C18 180.00(15) 1_555 1_555 1_555
Na34 C17 Se17 102.06(6) 1_555 1_555 1_555
Na34 C17 C18 77.94(4) 1_555 1_555 1_555
Na22 C17 C18 77.94(6) 1_555 1_555 1_555
Na18 C17 Na34 87.50(2) 1_555 1_555 1_555
Na18 C17 Se17 102.06(18) 1_555 1_555 1_555
Na18 C17 C18 77.94(7) 1_555 1_555 1_555
Se18 C17 Na18 77.94(8) 1_555 1_555 1_555
Se18 C17 Na34 77.94(7) 1_555 1_555 1_555
Se18 C17 Se17 180.0(2) 1_555 1_555 1_555
C17 Se18 Se19 180.00(9) 1_555 1_555 1_555
Na19 Se18 Na23 76.861(15) 1_555 1_555 1_555
Na34 C18 C17 77.94(8) 1_555 1_555 1_555
Na22 C18 C17 77.94(6) 1_555 1_555 1_555
Na18 C18 Na34 87.50(7) 1_555 1_555 1_555
Na18 C18 C17 77.94(5) 1_555 1_555 1_555
Se17 C18 Na18 77.94(12) 1_555 1_555 1_555
Se17 C18 Na34 77.94(7) 1_555 1_555 1_555
Se17 C18 C17 0.00(9) 1_555 1_555 1_555
Na39 Se19 Na23 76.86(7) 1_555 1_555 1_555
Na39 Se19 Na35 76.861(18) 1_555 1_555 1_555
Na24 C19 C20 77.94(18) 1_555 1_555 1_555
Na20 C19 Na24 87.50(5) 1_555 1_555 1_555
Na33 Se20 Se17 61.53(16) 1_556 1_555 1_556
Na17 Se20 Na21 76.86(7) 1_556 1_555 1_556
Na17 Se20 Na33 76.86(13) 1_556 1_555 1_556
Na37 Se20 Na21 76.86(18) 1_556 1_555 1_556
Na37 Se20 Na33 76.9(2) 1_556 1_555 1_556
Na37 Se20 Se17 61.53(14) 1_556 1_555 1_556
Na24 C20 C19 77.94(18) 1_555 1_555 1_555
Na40 C20 Na24 87.50(4) 1_555 1_555 1_555
Na40 C20 Na36 87.50(5) 1_555 1_555 1_555
Na26 Se21 Na25 76.86(2) 1_555 1_555 1_555
Na22 Se21 Na26 76.86(3) 1_555 1_555 1_555
Na38 C21 C37 77.94(12) 1_555 1_555 1_555
Na37 C21 Na38 87.50(8) 1_555 1_555 1_555
Na53 Se37 Na54 76.86(3) 1_555 1_555 1_555
Na38 C37 C21 77.94(12) 1_555 1_555 1_555
Na42 C37 Na38 87.498(13) 1_555 1_555 1_555
Na42 C37 Na41 87.50(7) 1_555 1_555 1_555
Na26 Se22 Na27 76.86(2) 1_555 1_555 1_555
Na42 C22 C38 77.94(11) 1_555 1_555 1_555
Na39 C22 C38 77.94(11) 1_555 1_555 1_555
Na38 C22 Na39 87.50(8) 1_555 1_555 1_555
Na38 C22 Na42 87.50(8) 1_555 1_555 1_555
Na54 Se38 Na55 76.86(3) 1_555 1_555 1_555
Na54 Se38 Na58 76.86(3) 1_555 1_555 1_555
Na42 C38 C22 77.94(13) 1_555 1_555 1_555
Na39 C38 C22 77.94(13) 1_555 1_555 1_555
Na43 Se23 Na39 76.861(18) 1_555 1_555 1_555
Na27 Se23 Na43 76.861(18) 1_555 1_555 1_555
Na40 C23 C24 77.94(18) 1_555 1_555 1_555
Na28 C23 C24 77.94(18) 1_555 1_555 1_555
Na24 C23 Na28 87.50(5) 1_555 1_555 1_555
Na24 C23 Na40 87.50(5) 1_555 1_555 1_555
Na21 Se24 Na25 76.86(7) 1_556 1_555 1_556
Na21 Se24 Na37 76.86(7) 1_556 1_555 1_556
Na41 Se24 Na25 76.9(2) 1_556 1_555 1_556
Na41 Se24 Na37 76.9(2) 1_556 1_555 1_556
Na40 C24 C23 77.94(19) 1_555 1_555 1_555
Na28 C24 C23 77.94(19) 1_555 1_555 1_555
Na58 Se42 Na59 76.86(3) 1_555 1_555 1_555
Na29 Se32 Na17 76.86(14) 1_556 1_555 1_566
Na36 C32 C48 77.94(11) 1_565 1_555 1_555
Na45 C32 Na36 155.9(2) 1_556 1_555 1_565
Na33 C32 Na45 87.5(3) 1_566 1_555 1_556
Na33 C32 Na36 87.5(3) 1_566 1_555 1_565
Na49 Se48 Na61 76.9(3) 1_566 1_555 1_556
Na49 Se48 Na52 76.9(3) 1_566 1_555 1_565
Na36 C48 C32 77.94(13) 1_565 1_555 1_555
Na33 C48 Na36 87.5(2) 1_566 1_555 1_565
C45 Se33 C33 0.00(10) 1_545 1_555 1_555
Na38 Se33 C45 118.47(13) 1_555 1_555 1_545
Na37 Se33 C45 118.47(19) 1_555 1_555 1_545
Se33 C33 C45 180.0(2) 1_555 1_555 1_545
Se45 C33 Na34 77.94(8) 1_545 1_555 1_555
Se45 C33 Se33 180.0(4) 1_545 1_555 1_555
Na61 Se45 C33 118.5(3) 1_555 1_555 1_565
Na62 Se45 Na61 76.861(5) 1_555 1_555 1_555
Na62 Se45 C33 118.5(3) 1_555 1_555 1_565
Na33 C45 Na34 87.50(11) 1_565 1_555 1_565
Na50 C45 Na33 155.9(5) 1_565 1_555 1_565
Na50 C45 Na34 87.50(14) 1_565 1_555 1_565
Se33 C45 C33 0.00(15) 1_565 1_555 1_565
Na54 Se34 Na50 76.86(8) 1_555 1_555 1_555
Na54 Se34 Na38 76.86(3) 1_555 1_555 1_555
Na36 Se35 Na40 76.86(3) 1_555 1_555 1_555
Na37 Se36 Na33 76.86(9) 1_556 1_555 1_556
Na49 C36 Na56 155.9(4) 1_556 1_555 1_555
Na53 C36 Na49 87.5(4) 1_556 1_555 1_556
Na53 C36 Na56 87.50(11) 1_556 1_555 1_555
Na4 Se52 Na8 76.86(4) 1_655 1_555 1_655
Na4 Se52 Na1 76.86(13) 1_655 1_555 1_656
Na5 Se52 Na8 76.86(18) 1_656 1_555 1_655
Na5 Se52 Na1 76.9(4) 1_656 1_555 1_656
Na53 C52 Na49 87.5(2) 1_556 1_555 1_556
Na37 Se40 Na41 76.861(15) 1_556 1_555 1_556
Na53 Se40 Na37 76.86(7) 1_556 1_555 1_556
Na57 Se40 Na53 76.9(3) 1_556 1_555 1_556
Na57 Se40 Na41 76.9(2) 1_556 1_555 1_556
C44 Se41 C41 0.00(14) 1_554 1_555 1_555
Na58 Se41 C44 118.47(3) 1_555 1_555 1_554
Na58 Se41 C41 118.47(3) 1_555 1_555 1_555
Na46 Se41 Na58 123.05(6) 1_555 1_555 1_555
Se41 C41 C44 180.0(3) 1_555 1_555 1_554
Na57 C41 Se41 102.060(9) 1_555 1_555 1_555
Se44 C41 Na57 77.940(9) 1_554 1_555 1_555
Se44 C41 Se41 180.0(6) 1_554 1_555 1_555
Na60 Se44 C41 118.47(17) 1_555 1_555 1_556
Na61 C44 Na57 87.5(3) 1_556 1_555 1_556
Se41 C44 C41 0.0(2) 1_556 1_555 1_556
Na63 C43 C47 77.94(18) 1_555 1_555 1_555
Na35 Se47 Na51 76.861(15) 1_565 1_555 1_565
Na36 Se47 Na35 76.861(15) 1_565 1_555 1_565
Na52 Se47 Na36 76.9(3) 1_565 1_555 1_565
Na52 Se47 Na51 76.9(3) 1_565 1_555 1_565
Na63 C47 C43 77.94(19) 1_555 1_555 1_555
Na34 Se46 Na35 76.86(9) 1_565 1_555 1_565
Na34 Se46 Se30 61.53(16) 1_565 1_555 1_555
Na50 C46 Na63 155.9(4) 1_565 1_555 1_555
Na51 C46 Na50 87.5(4) 1_565 1_555 1_565
Na51 C46 Na63 87.5(2) 1_565 1_555 1_555
Na14 Se62 Na15 76.86(4) 1_655 1_555 1_655
Na2 Se62 Na14 76.86(7) 1_665 1_555 1_655
Na2 Se62 Se14 61.53(14) 1_665 1_555 1_655
Na3 Se62 Na2 76.9(4) 1_665 1_555 1_665
Na3 Se62 Na15 76.9(2) 1_665 1_555 1_655
Na3 Se62 Se14 61.53(8) 1_665 1_555 1_655
Na51 C62 Na50 87.5(2) 1_565 1_555 1_565
Se55 Se51 C51 180.0(4) 1_555 1_555 1_555
C63 Se51 Se55 180.0(3) 1_545 1_555 1_555
C63 Se51 C51 0.00(17) 1_545 1_555 1_555
Na7 Se51 C63 118.47(4) 1_655 1_555 1_545
Na7 Se51 Se55 61.526(12) 1_655 1_555 1_555
Na7 Se51 C51 118.47(6) 1_655 1_555 1_555
Na56 Se51 Na7 123.05(6) 1_555 1_555 1_655
Na56 Se51 C63 118.47(8) 1_555 1_555 1_545
Na8 Se51 Na56 76.86(17) 1_655 1_555 1_555
Na8 Se51 Na7 76.9(2) 1_655 1_555 1_655
Na8 Se51 C63 118.5(3) 1_655 1_555 1_545
Na8 Se51 Se55 61.53(8) 1_655 1_555 1_555
Na8 Se51 C51 118.5(5) 1_655 1_555 1_555
Se51 C51 C63 180.0(4) 1_555 1_555 1_545
Na3 C51 Se51 102.06(8) 1_655 1_555 1_555
Na4 C51 Na3 87.5(3) 1_655 1_555 1_655
Na4 C51 C63 77.94(7) 1_655 1_555 1_545
Na52 C51 Na4 87.5(2) 1_555 1_555 1_655
Na52 C51 Na3 155.879(19) 1_555 1_555 1_655
Na52 C51 Se51 102.06(7) 1_555 1_555 1_555
Se63 C51 Na52 77.94(4) 1_545 1_555 1_555
Se63 C51 Na3 77.94(4) 1_545 1_555 1_655
Se63 C51 Se51 180.0(7) 1_545 1_555 1_555
C51 Se63 Se59 180.0(3) 1_565 1_555 1_555
Na15 Se63 C51 118.5(2) 1_655 1_555 1_565
Na15 Se63 Se59 61.53(19) 1_655 1_555 1_555
Na16 Se63 Na15 76.86(5) 1_655 1_555 1_655
Na16 Se63 C51 118.5(5) 1_655 1_555 1_565
Na52 C63 Na3 155.9(5) 1_565 1_555 1_665
Na4 C63 Na52 87.5(3) 1_665 1_555 1_565
Na4 C63 Na3 87.5(4) 1_665 1_555 1_665
Na4 C63 C51 77.94(18) 1_665 1_555 1_565
Na51 C63 Na4 155.9(5) 1_565 1_555 1_665
Na51 C63 Na52 87.50(19) 1_565 1_555 1_565
Na51 C63 Na3 87.50(11) 1_565 1_555 1_665
Se51 C63 C51 0.0(3) 1_565 1_555 1_565
Na7 Se55 Se51 61.53(9) 1_655 1_555 1_555
Na8 Se55 Na7 76.86(14) 1_655 1_555 1_655
Na8 Se55 Se51 61.53(18) 1_655 1_555 1_555
Na56 Se55 Na8 76.86(8) 1_555 1_555 1_655
Na56 Se55 Na7 123.05(14) 1_555 1_555 1_655
Na11 C55 C59 77.94(10) 1_655 1_555 1_555
Na60 C55 Na11 155.9(2) 1_555 1_555 1_655
Na60 C55 C59 77.94(12) 1_555 1_555 1_555
Na12 C55 Na60 87.5(3) 1_655 1_555 1_555
Na12 C55 Na11 87.5(3) 1_655 1_555 1_655
Na12 C55 C59 77.94(6) 1_655 1_555 1_555
Na15 Se59 Se63 61.53(11) 1_655 1_555 1_555
Na16 Se59 Na64 76.9(3) 1_655 1_555 1_555
Na16 Se59 Na15 76.9(3) 1_655 1_555 1_655
Na11 C59 C55 77.94(14) 1_655 1_555 1_555
Na12 C59 Na11 87.5(2) 1_655 1_555 1_655
Na12 C59 C55 77.94(19) 1_655 1_555 1_555
Na60 C59 Na12 87.50(15) 1_555 1_555 1_655
Na60 C59 Na11 155.9(3) 1_555 1_555 1_655
Na60 C59 C55 77.94(12) 1_555 1_555 1_555
Na10 Se57 Na9 76.86(9) 1_655 1_555 1_655
Na62 C57 Na13 155.9(4) 1_555 1_555 1_655
Na14 C57 Na62 87.50(11) 1_655 1_555 1_555
Na14 C57 Na13 87.5(4) 1_655 1_555 1_655
Na49 Se61 Na50 76.86(4) 1_565 1_555 1_565
Na49 Se61 Na1 76.86(13) 1_565 1_555 1_665
Na2 Se61 Na50 76.86(18) 1_665 1_555 1_565
Na2 Se61 Na1 76.9(4) 1_665 1_555 1_665
Na14 C61 Na13 87.5(2) 1_655 1_555 1_655
Na9 Se60 Na12 76.86(9) 1_656 1_555 1_655
Na57 Se60 Na9 76.86(9) 1_556 1_555 1_656
Na16 C60 C64 77.94(18) 1_655 1_555 1_555
Na13 C60 Na16 87.5(4) 1_656 1_555 1_655
Na52 Se64 Na4 76.86(4) 1_565 1_555 1_665
Na16 C64 C60 77.94(19) 1_655 1_555 1_555
Na13 C64 Na16 87.5(2) 1_656 1_555 1_655
#######	End powder crystal structure	#######


#######	Begin powder diffraction data	#######
_pd_calc_method                  Rietveld
_diffrn_radiation_probe          x-ray
_diffrn_ambient_temperature      295(2)
_diffrn_source                   'synchrotron source'
_diffrn_source_target            'Beamline BL 9'
_diffrn_source_type              DELTA
_diffrn_measurement_device_type  'powder diffractometer'
_diffrn_detector                 ?
_diffrn_detector_type            'PILATUS 100K'
_refine_ls_goodness_of_fit_all   2.09500
_pd_proc_ls_prof_R_factor        0.07662
_pd_proc_ls_prof_wR_factor       0.12354
_pd_proc_ls_prof_wR_expected     0.05897
loop_
_pd_phase_id
_pd_phase_block_id
_pd_phase_mass_%
1 1 100
loop_
_pd_meas_2theta_scan
_pd_meas_intensity_total
_pd_proc_ls_weight
_pd_calc_intensity_total
_pd_proc_intensity_bkg_calc
2.997589 25.714286 1.000000 27.200285 27.197997
3.007755 23.714286 1.000000 27.141818 27.139531
3.017921 23.500000 1.000000 27.083770 27.081481
3.028087 26.642857 1.000000 27.026138 27.023844
3.038252 26.357143 1.000000 26.968924 26.966623
3.048418 22.400000 1.000000 26.912116 26.909805
3.058584 24.466667 1.000000 26.855717 26.853392
3.068750 24.733333 1.000000 26.799725 26.797381
3.078916 25.133333 1.000000 26.744140 26.741772
3.089082 24.866667 1.000000 26.688956 26.686560
3.099247 24.333333 1.000000 26.634166 26.631750
3.109413 24.400000 1.000000 26.579764 26.577326
3.119579 26.066667 1.000000 26.525756 26.523294
3.129745 24.066667 1.000000 26.472137 26.469649
3.139911 25.400000 1.000000 26.418907 26.416391
3.150077 26.600000 1.000000 26.366061 26.363515
3.160243 25.533333 1.000000 26.313599 26.311020
3.170408 25.266667 1.000000 26.261522 26.258909
3.180574 26.666667 1.000000 26.209819 26.207169
3.190740 25.500000 1.000000 26.158491 26.155802
3.200906 24.812500 1.000000 26.107537 26.104807
3.211072 23.375000 1.000000 26.056955 26.054180
3.221238 24.625000 1.000000 26.006741 26.003920
3.231403 25.812500 1.000000 25.956899 25.954028
3.241569 22.750000 1.000000 25.907417 25.904494
3.251735 24.812500 1.000000 25.858297 25.855319
3.261901 26.625000 1.000000 25.809538 25.806501
3.272067 26.312500 1.000000 25.761136 25.758038
3.282233 26.437500 1.000000 25.713091 25.709927
3.292399 25.437500 1.000000 25.665399 25.662166
3.302564 24.812500 1.000000 25.618065 25.614758
3.312730 25.937500 1.000000 25.571075 25.567691
3.322896 24.750000 1.000000 25.524434 25.520967
3.333062 26.823529 1.000000 25.478139 25.474584
3.343228 25.823529 1.000000 25.432188 25.428540
3.353394 24.352941 1.000000 25.386580 25.382833
3.363559 25.000000 1.000000 25.341318 25.337464
3.373725 23.764706 1.000000 25.296391 25.292422
3.383891 24.235294 1.000000 25.251803 25.247711
3.394057 22.647059 1.000000 25.207553 25.203327
3.404223 25.176471 1.000000 25.163640 25.159268
3.414389 24.647059 1.000000 25.120065 25.115533
3.424555 23.823529 1.000000 25.076830 25.072118
3.434720 25.705882 1.000000 25.033943 25.029027
3.444886 23.941176 1.000000 24.991379 24.986248
3.455052 25.176471 1.000000 24.949143 24.943784
3.465218 25.411765 1.000000 24.907247 24.901632
3.475384 25.529412 1.000000 24.865697 24.859790
3.485550 23.111111 1.000000 24.824502 24.818256
3.495715 24.111111 1.000000 24.783689 24.777032
3.505881 24.555556 1.000000 24.743291 24.736108
3.516047 24.222222 1.000000 24.703397 24.695486
3.526213 25.000000 1.000000 24.664160 24.655163
3.536379 23.333333 1.000000 24.625842 24.615138
3.546545 24.555556 1.000000 24.588843 24.575408
3.556711 24.666667 1.000000 24.553700 24.535972
3.566876 24.722222 1.000000 24.521010 24.496830
3.577042 26.111111 1.000000 24.491244 24.457974
3.587208 23.666667 1.000000 24.464498 24.419406
3.597374 25.333333 1.000000 24.440189 24.381122
3.607540 24.888889 1.000000 24.416858 24.343122
3.617706 27.055556 1.000000 24.392188 24.305402
3.627872 22.789474 1.000000 24.363389 24.267962
3.638037 24.526316 1.000000 24.328132 24.230802
3.648203 24.368421 1.000000 24.285800 24.193914
3.658369 24.894737 1.000000 24.238016 24.157299
3.668535 23.578947 1.000000 24.187650 24.120955
3.678701 23.315789 1.000000 24.137443 24.084880
3.688867 24.947368 1.000000 24.089288 24.049073
3.699032 24.421053 1.000000 24.044123 24.013534
3.709198 25.526316 1.000000 24.002068 23.978255
3.719364 23.789474 1.000000 23.962738 23.943237
3.729530 25.631579 1.000000 23.925521 23.908478
3.739696 24.210526 1.000000 23.889817 23.873977
3.749862 22.736842 1.000000 23.855156 23.839732
3.760028 23.684211 1.000000 23.821226 23.805740
3.770193 26.368421 1.000000 23.787847 23.772003
3.780359 25.050000 1.000000 23.754921 23.738513
3.790525 24.850000 1.000000 23.722413 23.705270
3.800691 25.100000 1.000000 23.690316 23.672274
3.810857 24.150000 1.000000 23.658591 23.639522
3.821023 24.350000 1.000000 23.627265 23.607013
3.831188 24.700000 1.000000 23.596365 23.574747
3.841354 26.250000 1.000000 23.565909 23.542716
3.851520 23.350000 1.000000 23.535930 23.510923
3.861686 23.650000 1.000000 23.506469 23.479364
3.871852 23.550000 1.000000 23.477576 23.448039
3.882018 23.250000 1.000000 23.449320 23.416945
3.892184 24.600000 1.000000 23.421792 23.386081
3.902349 24.750000 1.000000 23.395125 23.355447
3.912515 23.450000 1.000000 23.369521 23.325037
3.922681 23.904762 1.000000 23.345335 23.294850
3.932847 24.809524 1.000000 23.323219 23.264886
3.943013 23.619048 1.000000 23.304414 23.235143
3.953179 22.904762 1.000000 23.291251 23.205619
3.963344 23.428571 1.000000 23.287887 23.176315
3.973510 24.904762 1.000000 23.301153 23.147223
3.983676 23.523810 1.000000 23.341109 23.118346
3.993842 25.285714 1.000000 23.420549 23.089680
4.004008 26.285714 1.000000 23.552534 23.061224
4.014174 25.476190 1.000000 23.745476 23.032977
4.024340 25.809524 1.000000 23.996389 23.004937
4.034505 23.714286 1.000000 24.284337 22.977105
4.044671 22.761905 1.000000 24.567166 22.949474
4.054837 23.571429 1.000000 24.784528 22.922044
4.065003 24.863636 1.000000 24.872602 22.894815
4.075169 23.772727 1.000000 24.792809 22.867784
4.085335 26.136364 1.000000 24.558781 22.840950
4.095500 23.545455 1.000000 24.229918 22.814313
4.105666 22.954545 1.000000 23.875730 22.787868
4.115832 24.130435 1.000000 23.549098 22.761615
4.125998 27.090909 1.000000 23.279082 22.735552
4.136164 24.318182 1.000000 23.073804 22.709677
4.146330 24.318182 1.000000 22.926923 22.683990
4.156496 23.272727 1.000000 22.825055 22.658488
4.166661 22.909091 1.000000 22.753885 22.633172
4.176827 25.454545 1.000000 22.701681 22.608037
4.186993 25.590909 1.000000 22.660399 22.583082
4.197159 23.909091 1.000000 22.625197 22.558306
4.207325 25.130435 1.000000 22.593451 22.533707
4.217491 23.130435 1.000000 22.563832 22.509285
4.227656 24.913043 1.000000 22.535693 22.485040
4.237822 24.826087 1.000000 22.508699 22.460965
4.247988 23.739130 1.000000 22.482674 22.437061
4.258154 24.260870 1.000000 22.457518 22.413327
4.268320 23.913043 1.000000 22.433174 22.389762
4.278486 23.695652 1.000000 22.409623 22.366364
4.288652 24.565217 1.000000 22.386878 22.343130
4.298817 23.826087 1.000000 22.365003 22.320063
4.308983 22.521739 1.000000 22.344125 22.297156
4.319149 24.913043 1.000000 22.324509 22.274410
4.329315 24.739130 1.000000 22.306663 22.251823
4.339481 26.043478 1.000000 22.291565 22.229394
4.349647 24.260870 1.000000 22.281010 22.207122
4.359813 24.125000 1.000000 22.278108 22.185004
4.369978 22.720000 1.000000 22.287762 22.163042
4.380144 22.782609 1.000000 22.316831 22.141230
4.390310 23.434783 1.000000 22.373378 22.119569
4.400476 25.086957 1.000000 22.464505 22.098057
4.410642 23.565217 1.000000 22.592659 22.076692
4.420808 23.130435 1.000000 22.751183 22.055475
4.430973 25.304348 1.000000 22.920689 22.034404
4.441139 22.086957 1.000000 23.068494 22.013474
4.451305 22.869565 1.000000 23.153781 21.992687
4.461471 23.739130 1.000000 23.142448 21.972041
4.471637 22.478261 1.000000 23.028155 21.951534
4.481803 25.391304 1.000000 22.839696 21.931165
4.491969 23.869565 1.000000 22.622090 21.910933
4.502134 24.458333 1.000000 22.413391 21.890838
4.512300 24.666667 1.000000 22.236114 21.870875
4.522466 23.695652 1.000000 22.098344 21.851044
4.532632 22.652174 1.000000 21.997748 21.831345
4.542798 24.043478 1.000000 21.926531 21.811776
4.552964 24.130435 1.000000 21.875663 21.792336
4.563129 22.434783 1.000000 21.837495 21.773025
4.573295 24.625000 1.000000 21.806663 21.753838
4.583461 22.260870 1.000000 21.779918 21.734775
4.593627 22.173913 1.000000 21.755491 21.715836
4.603793 23.260870 1.000000 21.732481 21.697019
4.613959 23.956522 1.000000 21.710440 21.678323
4.624125 24.913043 1.000000 21.689092 21.659747
4.634290 23.260870 1.000000 21.668327 21.641290
4.644456 21.750000 1.000000 21.648062 21.622949
4.654622 24.666667 1.000000 21.628246 21.604723
4.664788 22.083333 1.000000 21.608845 21.586612
4.674954 21.565217 1.000000 21.589793 21.568615
4.685120 22.521739 1.000000 21.571173 21.550729
4.695285 22.173913 1.000000 21.553089 21.532956
4.705451 22.869565 1.000000 21.535743 21.515290
4.715617 21.043478 1.000000 21.519534 21.497733
4.725783 21.869565 1.000000 21.505108 21.480283
4.735949 22.782609 1.000000 21.488931 21.462939
4.746115 22.739130 1.000000 21.471326 21.445700
4.756281 22.913043 1.000000 21.453893 21.428565
4.766446 22.521739 1.000000 21.436626 21.411533
4.776612 24.086957 1.000000 21.419516 21.394601
4.786778 21.000000 1.000000 21.402562 21.377768
4.796944 22.375000 1.000000 21.385759 21.361035
4.807110 22.500000 1.000000 21.369107 21.344399
4.817276 23.739130 1.000000 21.352607 21.327860
4.827441 22.913043 1.000000 21.336261 21.311418
4.837607 22.434783 1.000000 21.320027 21.295068
4.847773 22.521739 1.000000 21.303926 21.278812
4.857939 23.565217 1.000000 21.287967 21.262647
4.868105 22.391304 1.000000 21.272153 21.246574
4.878271 22.434783 1.000000 21.256491 21.230590
4.888437 22.291667 1.000000 21.240979 21.214694
4.898602 23.913043 1.000000 21.225592 21.198888
4.908768 21.956522 1.000000 21.210363 21.183166
4.918934 21.608696 1.000000 21.195307 21.167530
4.929100 23.260870 1.000000 21.180440 21.151978
4.939266 21.791667 1.000000 21.165788 21.136509
4.949432 22.000000 1.000000 21.151387 21.121122
4.959597 22.391304 1.000000 21.137289 21.105818
4.969763 21.869565 1.000000 21.123569 21.090592
4.979929 21.913043 1.000000 21.110342 21.075445
4.990095 22.826087 1.000000 21.097778 21.060376
5.000261 22.086957 1.000000 21.086132 21.045384
5.010427 21.347826 1.000000 21.074174 21.030467
5.020593 22.478261 1.000000 21.061976 21.015625
5.030758 20.869565 1.000000 21.050692 21.000859
5.040924 20.521739 1.000000 21.040847 20.986163
5.051090 20.913043 1.000000 21.033350 20.971539
5.061256 22.086957 1.000000 21.029688 20.956986
5.071422 22.217391 1.000000 21.032061 20.942502
5.081588 22.916667 1.000000 21.043326 20.928088
5.091754 20.833333 1.000000 21.066454 20.913740
5.101919 21.826087 1.000000 21.103333 20.899461
5.112085 21.521739 1.000000 21.153030 20.885246
5.122251 21.869565 1.000000 21.209953 20.871096
5.132417 20.000000 1.000000 21.262835 20.857010
5.142583 20.695652 1.000000 21.295825 20.842986
5.152749 21.739130 1.000000 21.293490 20.829024
5.162914 21.652174 1.000000 21.250120 20.815125
5.173080 21.608696 1.000000 21.175700 20.801284
5.183246 21.347826 1.000000 21.089111 20.787502
5.193412 22.173913 1.000000 21.006518 20.773778
5.203578 19.782609 1.000000 20.936889 20.760111
5.213744 22.260870 1.000000 20.882905 20.746501
5.223910 20.625000 1.000000 20.843145 20.732946
5.234075 21.375000 1.000000 20.814305 20.719446
5.244241 21.958333 1.000000 20.792889 20.705999
5.254407 21.086957 1.000000 20.776153 20.692604
5.264573 20.500000 1.000000 20.762324 20.679261
5.274739 20.347826 1.000000 20.750442 20.665969
5.284905 20.608696 1.000000 20.740085 20.652727
5.295070 21.260870 1.000000 20.731155 20.639535
5.305236 21.347826 1.000000 20.723763 20.626390
5.315402 19.652174 1.000000 20.718199 20.613292
5.325568 21.695652 1.000000 20.714993 20.600241
5.335734 21.217391 1.000000 20.715133 20.587235
5.345900 22.000000 1.000000 20.720318 20.574274
5.356066 22.434783 1.000000 20.733526 20.561357
5.366231 20.916667 1.000000 20.759853 20.548485
5.376397 20.625000 1.000000 20.807571 20.535653
5.386563 19.291667 1.000000 20.888938 20.522863
5.396729 19.521739 1.000000 21.019996 20.510113
5.406895 20.086957 1.000000 21.217496 20.497403
5.417061 20.130435 1.000000 21.492069 20.484732
5.427226 21.000000 1.000000 21.837747 20.472100
5.437392 20.782609 1.000000 22.221070 20.459505
5.447558 18.521739 1.000000 22.574652 20.446946
5.457724 21.217391 1.000000 22.804112 20.434423
5.467890 19.956522 1.000000 22.820592 20.421935
5.478056 19.434783 1.000000 22.599859 20.409481
5.488222 21.434783 1.000000 22.213246 20.397060
5.498387 20.608696 1.000000 21.775822 20.384674
5.508553 20.695652 1.000000 21.376405 20.372318
5.518719 20.041667 1.000000 21.058069 20.359993
5.528885 20.500000 1.000000 20.828266 20.347698
5.539051 20.043478 1.000000 20.673778 20.335434
5.549217 21.391304 1.000000 20.573702 20.323198
5.559382 20.347826 1.000000 20.508357 20.310991
5.569548 20.304348 1.000000 20.463187 20.298811
5.579714 20.565217 1.000000 20.429271 20.286657
5.589880 18.347826 1.000000 20.401711 20.274529
5.600046 20.434783 1.000000 20.377999 20.262427
5.610212 20.217391 1.000000 20.356871 20.250349
5.620378 20.217391 1.000000 20.337655 20.238295
5.630543 19.130435 1.000000 20.319953 20.226265
5.640709 20.916667 1.000000 20.303541 20.214256
5.650875 20.000000 1.000000 20.288335 20.202269
5.661041 20.000000 1.000000 20.274374 20.190304
5.671207 20.500000 1.000000 20.261859 20.178358
5.681373 18.739130 1.000000 20.251192 20.166432
5.691539 20.478261 1.000000 20.242973 20.154526
5.701704 18.956522 1.000000 20.237924 20.142638
5.711870 18.391304 1.000000 20.236632 20.130768
5.722036 20.739130 1.000000 20.239080 20.118914
5.732202 18.913043 1.000000 20.244085 20.107077
5.742368 20.652174 1.000000 20.248869 20.095255
5.752534 21.043478 1.000000 20.249124 20.083448
5.762699 21.173913 1.000000 20.240220 20.071657
5.772865 21.695652 1.000000 20.220023 20.059879
5.783031 19.000000 1.000000 20.191191 20.048114
5.793197 20.173913 1.000000 20.159321 20.036361
5.803363 20.875000 1.000000 20.129066 20.024620
5.813529 19.666667 1.000000 20.102704 20.012891
5.823695 20.041667 1.000000 20.080632 20.001172
5.833860 18.130435 1.000000 20.062245 19.989465
5.844026 19.869565 1.000000 20.046531 19.977765
5.854192 18.608696 1.000000 20.032552 19.966075
5.864358 18.739130 1.000000 20.019626 19.954393
5.874524 21.434783 1.000000 20.007342 19.942719
5.884690 20.260870 1.000000 19.995452 19.931052
5.894855 20.043478 1.000000 19.983878 19.919392
5.905021 17.913043 1.000000 19.972589 19.907738
5.915187 18.652174 1.000000 19.961600 19.896088
5.925353 19.782609 1.000000 19.950966 19.884444
5.935519 18.304348 1.000000 19.940804 19.872804
5.945685 20.083333 1.000000 19.931315 19.861168
5.955851 19.875000 1.000000 19.922833 19.849534
5.966016 20.250000 1.000000 19.915870 19.837905
5.976182 18.304348 1.000000 19.911123 19.826277
5.986348 19.956522 1.000000 19.909388 19.814650
5.996514 20.304348 1.000000 19.911269 19.803024
6.006680 19.391304 1.000000 19.916620 19.791398
6.016846 20.260870 1.000000 19.924054 19.779773
6.027011 19.956522 1.000000 19.930458 19.768148
6.037177 19.739130 1.000000 19.931129 19.756521
6.047343 18.521739 1.000000 19.921396 19.744892
6.057509 19.173913 1.000000 19.899971 19.733262
6.067675 20.347826 1.000000 19.870827 19.721628
6.077841 20.086957 1.000000 19.840124 19.709992
6.088007 17.565217 1.000000 19.812159 19.698352
6.098172 19.120000 1.000000 19.788597 19.686709
6.108338 18.750000 1.000000 19.769372 19.675060
6.118504 20.260870 1.000000 19.753602 19.663407
6.128670 19.130435 1.000000 19.740229 19.651748
6.138836 19.652174 1.000000 19.728397 19.640082
6.149002 17.750000 1.000000 19.717578 19.628411
6.159167 19.652174 1.000000 19.707505 19.616734
6.169333 19.826087 1.000000 19.698100 19.605048
6.179499 18.826087 1.000000 19.689428 19.593354
6.189665 20.652174 1.000000 19.681675 19.581652
6.199831 18.956522 1.000000 19.675191 19.569941
6.209997 18.173913 1.000000 19.670573 19.558221
6.220163 17.608696 1.000000 19.668781 19.546492
6.230328 20.565217 1.000000 19.671320 19.534754
6.240494 20.083333 1.000000 19.680403 19.523004
6.250660 19.500000 1.000000 19.698919 19.511243
6.260826 19.125000 1.000000 19.729853 19.499470
6.270992 17.478261 1.000000 19.774867 19.487687
6.281158 18.304348 1.000000 19.832019 19.475890
6.291323 19.913043 1.000000 19.893265 19.464083
6.301489 18.217391 1.000000 19.943160 19.452261
6.311655 18.652174 1.000000 19.961284 19.440426
6.321821 18.695652 1.000000 19.932496 19.428578
6.331987 18.434783 1.000000 19.861697 19.416715
6.342153 19.304348 1.000000 19.772562 19.404837
6.352319 19.130435 1.000000 19.687983 19.392945
6.362484 20.565217 1.000000 19.619261 19.381038
6.372650 20.347826 1.000000 19.568344 19.369115
6.382816 17.041667 1.000000 19.532397 19.357175
6.392982 20.375000 1.000000 19.507107 19.345219
6.403148 19.458333 1.000000 19.488615 19.333247
6.413314 19.695652 1.000000 19.474272 19.321257
6.423480 19.304348 1.000000 19.462595 19.309249
6.433645 18.304348 1.000000 19.452922 19.297225
6.443811 17.913043 1.000000 19.445109 19.285182
6.453977 19.608696 1.000000 19.439381 19.273120
6.464143 18.652174 1.000000 19.436314 19.261039
6.474309 19.826087 1.000000 19.436933 19.248938
6.484475 21.000000 1.000000 19.442901 19.236818
6.494640 17.869565 1.000000 19.456795 19.224680
6.504806 18.608696 1.000000 19.482288 19.212520
6.514972 19.695652 1.000000 19.523849 19.200339
6.525138 19.695652 1.000000 19.585390 19.188137
6.535304 19.083333 1.000000 19.667499 19.175915
6.545470 19.000000 1.000000 19.763511 19.163670
6.555636 19.304348 1.000000 19.855847 19.151404
6.565801 19.478261 1.000000 19.915697 19.139117
6.575967 19.000000 1.000000 19.912291 19.126806
6.586133 17.956522 1.000000 19.836178 19.114473
6.596299 19.478261 1.000000 19.714715 19.102116
6.606465 17.913043 1.000000 19.588796 19.089736
6.616631 18.695652 1.000000 19.483601 19.077333
6.626796 19.130435 1.000000 19.406150 19.064906
6.636962 18.739130 1.000000 19.353465 19.052455
6.647128 17.000000 1.000000 19.319047 19.039979
6.657294 19.608696 1.000000 19.296602 19.027478
6.667460 20.391304 1.000000 19.281643 19.014952
6.677626 19.208333 1.000000 19.271614 19.002401
6.687792 21.083333 1.000000 19.265385 18.989824
6.697957 18.478261 1.000000 19.262774 18.977223
6.708123 18.565217 1.000000 19.264267 18.964594
6.718289 19.869565 1.000000 19.270985 18.951939
6.728455 17.260870 1.000000 19.284836 18.939258
6.738621 18.478261 1.000000 19.308855 18.926550
6.748787 18.130435 1.000000 19.347622 18.913814
6.758952 19.347826 1.000000 19.407347 18.901053
6.769118 18.173913 1.000000 19.494954 18.888263
6.779284 19.913043 1.000000 19.615158 18.875445
6.789450 18.565217 1.000000 19.765151 18.862599
6.799616 19.434783 1.000000 19.927689 18.849725
6.809782 19.130435 1.000000 20.065920 18.836823
6.819948 19.708333 1.000000 20.127640 18.823892
6.830113 19.041667 1.000000 20.072620 18.810933
6.840279 17.625000 1.000000 19.916405 18.797944
6.850445 17.956522 1.000000 19.725382 18.784925
6.860611 18.608696 1.000000 19.556610 18.771877
6.870777 17.956522 1.000000 19.431943 18.758800
6.880943 19.173913 1.000000 19.350379 18.745692
6.891108 19.000000 1.000000 19.302011 18.732556
6.901274 19.000000 1.000000 19.275976 18.719388
6.911440 19.565217 1.000000 19.264009 18.706190
6.921606 19.217391 1.000000 19.261025 18.692961
6.931772 17.521739 1.000000 19.264336 18.679701
6.941938 18.608696 1.000000 19.272674 18.666410
6.952104 19.565217 1.000000 19.285513 18.653088
6.962269 19.416667 1.000000 19.302711 18.639736
6.972435 19.375000 1.000000 19.324365 18.626351
6.982601 19.041667 1.000000 19.350650 18.612934
6.992767 17.782609 1.000000 19.381937 18.599486
7.002933 19.739130 1.000000 19.418832 18.586005
7.013099 18.130435 1.000000 19.462023 18.572492
7.023264 19.478261 1.000000 19.512369 18.558949
7.033430 17.478261 1.000000 19.570950 18.545371
7.043596 18.869565 1.000000 19.639053 18.531761
7.053762 20.217391 1.000000 19.718331 18.518117
7.063928 18.913043 1.000000 19.810818 18.504441
7.074094 18.521739 1.000000 19.919058 18.490732
7.084260 19.260870 1.000000 20.046267 18.476990
7.094425 17.956522 1.000000 20.196547 18.463215
7.104591 19.565217 1.000000 20.375276 18.449406
7.114757 18.041667 1.000000 20.589559 18.435563
7.124923 19.791667 1.000000 20.849118 18.421687
7.135089 20.434783 1.000000 21.167654 18.407776
7.145255 21.521739 1.000000 21.565013 18.393832
7.155421 20.041667 1.000000 22.070467 18.379853
7.165586 20.739130 1.000000 22.727357 18.365842
7.175752 22.260870 1.000000 23.599598 18.351795
7.185918 21.347826 1.000000 24.778786 18.337713
7.196084 22.652174 1.000000 26.396426 18.323597
7.206250 25.347826 1.000000 28.649198 18.309447
7.216416 26.130435 1.000000 31.834133 18.295261
7.226581 30.130435 1.000000 36.374341 18.281042
7.236747 32.826087 1.000000 42.808357 18.266787
7.246913 39.391304 1.000000 51.674647 18.252497
7.257079 51.208333 1.000000 63.217610 18.238172
7.267245 65.875000 1.000000 76.862547 18.223811
7.277411 98.173913 1.000000 90.535804 18.209415
7.287577 132.260870 1.000000 100.197503 18.194984
7.297742 134.695652 1.000000 100.803769 18.180519
7.307908 96.956522 1.000000 90.422729 18.166017
7.318074 69.086957 1.000000 73.783331 18.151479
7.328240 47.304348 1.000000 57.663497 18.136906
7.338406 36.304348 1.000000 45.291362 18.122297
7.348572 30.478261 1.000000 36.856963 18.107652
7.358737 26.086957 1.000000 31.456733 18.092973
7.368903 26.347826 1.000000 28.063719 18.078256
7.379069 22.521739 1.000000 25.882082 18.063504
7.389235 20.913043 1.000000 24.405612 18.048715
7.399401 20.250000 1.000000 23.351236 18.033890
7.409567 19.416667 1.000000 22.569625 18.019030
7.419733 19.916667 1.000000 21.981293 18.004133
7.429898 18.347826 1.000000 21.542572 17.989201
7.440064 20.391304 1.000000 21.230068 17.974232
7.450230 17.260870 1.000000 21.033923 17.959226
7.460396 18.521739 1.000000 20.952966 17.944184
7.470562 19.608696 1.000000 20.988656 17.929106
7.480728 18.913043 1.000000 21.135022 17.913991
7.490893 19.043478 1.000000 21.364104 17.898842
7.501059 19.695652 1.000000 21.610190 17.883654
7.511225 17.043478 1.000000 21.762079 17.868430
7.521391 17.217391 1.000000 21.688194 17.853170
7.531557 18.434783 1.000000 21.325158 17.837873
7.541723 18.800000 1.000000 20.765752 17.822539
7.551889 19.041667 1.000000 20.183782 17.807169
7.562054 18.041667 1.000000 19.691385 17.791764
7.572220 17.826087 1.000000 19.317235 17.776321
7.582386 18.217391 1.000000 19.047374 17.760842
7.592552 18.217391 1.000000 18.854786 17.745325
7.602718 17.913043 1.000000 18.713978 17.729773
7.612884 18.521739 1.000000 18.606381 17.714184
7.623049 17.217391 1.000000 18.520511 17.698559
7.633215 19.695652 1.000000 18.450030 17.682897
7.643381 18.217391 1.000000 18.391837 17.667198
7.653547 16.608696 1.000000 18.344751 17.651463
7.663713 18.583333 1.000000 18.308822 17.635691
7.673879 17.043478 1.000000 18.284842 17.619882
7.684045 16.043478 1.000000 18.273721 17.604037
7.694210 19.625000 1.000000 18.275487 17.588157
7.704376 18.500000 1.000000 18.287819 17.572239
7.714542 19.000000 1.000000 18.304413 17.556285
7.724708 16.913043 1.000000 18.313934 17.540295
7.734874 18.260870 1.000000 18.301270 17.524267
7.745040 17.608696 1.000000 18.254153 17.508204
7.755205 18.478261 1.000000 18.174293 17.492106
7.765371 18.347826 1.000000 18.078987 17.475970
7.775537 16.391304 1.000000 17.986885 17.459798
7.785703 16.913043 1.000000 17.907580 17.443590
7.795869 17.260870 1.000000 17.842888 17.427345
7.806035 17.913043 1.000000 17.790855 17.411064
7.816201 17.913043 1.000000 17.748364 17.394748
7.826366 17.347826 1.000000 17.712446 17.378397
7.836532 18.291667 1.000000 17.680928 17.362008
7.846698 19.041667 1.000000 17.652464 17.345583
7.856864 16.695652 1.000000 17.626332 17.329123
7.867030 16.521739 1.000000 17.602220 17.312627
7.877196 18.565217 1.000000 17.580062 17.296095
7.887362 19.000000 1.000000 17.559913 17.279527
7.897527 18.086957 1.000000 17.541827 17.262925
7.907693 17.304348 1.000000 17.525686 17.246286
7.917859 17.347826 1.000000 17.510995 17.229612
7.928025 18.521739 1.000000 17.496851 17.212902
7.938191 17.608696 1.000000 17.481736 17.196157
7.948357 15.130435 1.000000 17.463822 17.179376
7.958522 17.869565 1.000000 17.441835 17.162562
7.968688 16.434783 1.000000 17.416245 17.145711
7.978854 17.916667 1.000000 17.389280 17.128826
7.989020 16.958333 1.000000 17.363345 17.111905
7.999186 16.250000 1.000000 17.339877 17.094949
8.009352 16.695652 1.000000 17.319486 17.077958
8.019518 16.826087 1.000000 17.302404 17.060933
8.029683 16.521739 1.000000 17.288839 17.043875
8.039849 17.043478 1.000000 17.279239 17.026780
8.050015 15.958333 1.000000 17.274477 17.009651
8.060181 16.565217 1.000000 17.276008 16.992488
8.070347 16.304348 1.000000 17.285946 16.975290
8.080513 17.913043 1.000000 17.306975 16.958058
8.090678 17.217391 1.000000 17.341945 16.940794
8.100844 16.782609 1.000000 17.393011 16.923494
8.111010 16.043478 1.000000 17.460144 16.906160
8.121176 16.750000 1.000000 17.539271 16.888793
8.131342 17.833333 1.000000 17.620475 16.871391
8.141508 18.166667 1.000000 17.687134 16.853957
8.151674 16.434783 1.000000 17.717726 16.836488
8.161839 16.869565 1.000000 17.693383 16.818988
8.172005 16.043478 1.000000 17.611037 16.801453
8.182171 17.130435 1.000000 17.490057 16.783885
8.192337 16.304348 1.000000 17.359609 16.766284
8.202503 17.260870 1.000000 17.241346 16.748651
8.212669 15.347826 1.000000 17.145043 16.730984
8.222834 17.347826 1.000000 17.072372 16.713286
8.233000 15.173913 1.000000 17.021010 16.695554
8.243166 16.608696 1.000000 16.987482 16.677790
8.253332 17.695652 1.000000 16.968885 16.659994
8.263498 17.913043 1.000000 16.963812 16.642165
8.273664 15.125000 1.000000 16.972489 16.624304
8.283830 15.666667 1.000000 16.996388 16.606412
8.293995 17.086957 1.000000 17.037363 16.588489
8.304161 14.739130 1.000000 17.096361 16.570533
8.314327 17.869565 1.000000 17.171699 16.552546
8.324493 16.347826 1.000000 17.257234 16.534527
8.334659 15.739130 1.000000 17.340879 16.516477
8.344825 17.695652 1.000000 17.404375 16.498396
8.354990 18.217391 1.000000 17.426076 16.480285
8.365156 15.260870 1.000000 17.389195 16.462142
8.375322 16.000000 1.000000 17.293875 16.443969
8.385488 16.347826 1.000000 17.160935 16.425765
8.395654 16.347826 1.000000 17.018767 16.407530
8.405820 17.217391 1.000000 16.888188 16.389266
8.415986 16.680000 1.000000 16.778873 16.370971
8.426151 16.541667 1.000000 16.692646 16.352649
8.436317 16.739130 1.000000 16.627089 16.334294
8.446483 15.652174 1.000000 16.578176 16.315910
8.456649 16.869565 1.000000 16.541891 16.297497
8.466815 16.739130 1.000000 16.515111 16.279054
8.476981 15.782609 1.000000 16.495833 16.260583
8.487146 16.869565 1.000000 16.482954 16.242084
8.497312 16.260870 1.000000 16.475792 16.223554
8.507478 15.826087 1.000000 16.473557 16.204996
8.517644 17.260870 1.000000 16.474812 16.186410
8.527810 15.260870 1.000000 16.477081 16.167795
8.537976 16.347826 1.000000 16.476662 16.149152
8.548142 15.565217 1.000000 16.468950 16.130481
8.558307 16.708333 1.000000 16.449680 16.111784
8.568473 15.208333 1.000000 16.417206 16.093057
8.578639 15.166667 1.000000 16.374249 16.074303
8.588805 16.521739 1.000000 16.326550 16.055522
8.598971 16.565217 1.000000 16.279507 16.036714
8.609137 15.434783 1.000000 16.236323 16.017878
8.619303 14.782609 1.000000 16.198181 15.999016
8.629468 15.782609 1.000000 16.164998 15.980130
8.639634 16.869565 1.000000 16.136027 15.961215
8.649800 15.304348 1.000000 16.110304 15.942274
8.659966 17.347826 1.000000 16.086914 15.923306
8.670132 17.347826 1.000000 16.065125 15.904313
8.680298 16.347826 1.000000 16.044410 15.885295
8.690463 15.956522 1.000000 16.024443 15.866252
8.700629 16.250000 1.000000 16.005025 15.847183
8.710795 15.625000 1.000000 15.986052 15.828088
8.720961 14.916667 1.000000 15.967454 15.808969
8.731127 17.347826 1.000000 15.949201 15.789824
8.741293 16.782609 1.000000 15.931283 15.770656
8.751459 16.043478 1.000000 15.913710 15.751463
8.761624 17.391304 1.000000 15.896508 15.732247
8.771790 17.173913 1.000000 15.879722 15.713006
8.781956 14.913043 1.000000 15.863422 15.693741
8.792122 16.434783 1.000000 15.847667 15.674453
8.802288 16.347826 1.000000 15.832602 15.655141
8.812454 15.347826 1.000000 15.818449 15.635806
8.822619 16.347826 1.000000 15.805474 15.616450
8.832785 16.347826 1.000000 15.794023 15.597069
8.842951 17.000000 1.000000 15.784526 15.577666
8.853117 16.708333 1.000000 15.777452 15.558240
8.863283 16.250000 1.000000 15.773261 15.538793
8.873449 14.217391 1.000000 15.772255 15.519323
8.883615 15.916667 1.000000 15.774400 15.499832
8.893780 15.521739 1.000000 15.779118 15.480321
8.903946 17.000000 1.000000 15.785111 15.460787
8.914112 15.565217 1.000000 15.790281 15.441232
8.924278 15.565217 1.000000 15.791859 15.421655
8.934444 15.608696 1.000000 15.786974 15.402059
8.944610 15.521739 1.000000 15.773881 15.382441
8.954775 14.791667 1.000000 15.753457 15.362806
8.964941 15.521739 1.000000 15.729335 15.343148
8.975107 16.739130 1.000000 15.706502 15.323471
8.985273 14.521739 1.000000 15.689489 15.303774
8.995439 15.583333 1.000000 15.681823 15.284058
9.005605 14.791667 1.000000 15.686390 15.264323
9.015771 16.041667 1.000000 15.705962 15.244568
9.025936 15.956522 1.000000 15.743490 15.224797
9.036102 14.086957 1.000000 15.802084 15.205005
9.046268 14.956522 1.000000 15.884525 15.185196
9.056434 15.739130 1.000000 15.992305 15.165368
9.066600 15.521739 1.000000 16.124203 15.145522
9.076766 15.173913 1.000000 16.274696 15.125659
9.086931 14.695652 1.000000 16.432448 15.105780
9.097097 15.391304 1.000000 16.579629 15.085882
9.107263 15.260870 1.000000 16.692678 15.065967
9.117429 17.000000 1.000000 16.746329 15.046036
9.127595 15.260870 1.000000 16.722256 15.026088
9.137761 16.166667 1.000000 16.620311 15.006124
9.147927 15.083333 1.000000 16.462839 14.986144
9.158092 15.166667 1.000000 16.284653 14.966150
9.168258 14.217391 1.000000 16.117575 14.946138
9.178424 15.130435 1.000000 15.983145 14.926112
9.188590 16.608696 1.000000 15.893434 14.906070
9.198756 16.695652 1.000000 15.854370 14.886013
9.208922 16.652174 1.000000 15.868438 14.865942
9.219087 15.130435 1.000000 15.936220 14.845858
9.229253 15.652174 1.000000 16.056793 14.825759
9.239419 15.260870 1.000000 16.226868 14.805645
9.249585 16.217391 1.000000 16.439002 14.785518
9.259751 15.826087 1.000000 16.679326 14.765377
9.269917 16.260870 1.000000 16.925551 14.745223
9.280083 16.391304 1.000000 17.146268 14.725056
9.290248 14.083333 1.000000 17.303043 14.704879
9.300414 14.541667 1.000000 17.357699 14.684687
9.310580 15.478261 1.000000 17.286140 14.664483
9.320746 16.173913 1.000000 17.093812 14.644266
9.330912 15.608696 1.000000 16.818116 14.624039
9.341078 15.478261 1.000000 16.511016 14.603799
9.351244 14.782609 1.000000 16.217502 14.583549
9.361409 15.347826 1.000000 15.966437 14.563289
9.371575 14.608696 1.000000 15.772109 14.543017
9.381741 15.956522 1.000000 15.638975 14.522734
9.391907 15.130435 1.000000 15.565424 14.502441
9.402073 15.695652 1.000000 15.546415 14.482138
9.412239 15.043478 1.000000 15.574948 14.461825
9.422404 16.391304 1.000000 15.642439 14.441505
9.432570 16.416667 1.000000 15.738277 14.421173
9.442736 16.500000 1.000000 15.848879 14.400832
9.452902 15.391304 1.000000 15.956962 14.380483
9.463068 16.000000 1.000000 16.041739 14.360125
9.473234 15.347826 1.000000 16.081150 14.339759
9.483400 16.304348 1.000000 16.057307 14.319385
9.493565 15.521739 1.000000 15.964486 14.299005
9.503731 17.217391 1.000000 15.814203 14.278616
9.513897 14.434783 1.000000 15.630934 14.258219
9.524063 15.173913 1.000000 15.440770 14.237816
9.534229 15.913043 1.000000 15.262947 14.217405
9.544395 14.478261 1.000000 15.108124 14.196988
9.554560 15.217391 1.000000 14.980208 14.176567
9.564726 15.000000 1.000000 14.878623 14.156138
9.574892 16.000000 1.000000 14.800295 14.135703
9.585058 13.916667 1.000000 14.741016 14.115263
9.595224 14.750000 1.000000 14.696520 14.094818
9.605390 15.086957 1.000000 14.663130 14.074367
9.615556 14.130435 1.000000 14.638043 14.053912
9.625721 17.652174 1.000000 14.619353 14.033455
9.635887 15.956522 1.000000 14.605943 14.012991
9.646053 15.565217 1.000000 14.597337 13.992524
9.656219 14.739130 1.000000 14.593576 13.972052
9.666385 16.666667 1.000000 14.595146 13.951578
9.676551 15.000000 1.000000 14.602959 13.931100
9.686716 17.173913 1.000000 14.618382 13.910621
9.696882 16.260870 1.000000 14.643309 13.890138
9.707048 16.086957 1.000000 14.680179 13.869652
9.717214 15.958333 1.000000 14.731944 13.849165
9.727380 15.791667 1.000000 14.801882 13.828675
9.737546 15.958333 1.000000 14.893203 13.808184
9.747712 15.565217 1.000000 15.008330 13.787691
9.757877 15.913043 1.000000 15.147949 13.767200
9.768043 15.217391 1.000000 15.309953 13.746706
9.778209 15.739130 1.000000 15.488222 13.726211
9.788375 15.826087 1.000000 15.671794 13.705716
9.798541 14.956522 1.000000 15.844571 13.685221
9.808707 15.826087 1.000000 15.986181 13.664726
9.818872 16.000000 1.000000 16.074915 13.644233
9.829038 15.434783 1.000000 16.093710 13.623740
9.839204 15.304348 1.000000 16.038149 13.603247
9.849370 15.565217 1.000000 15.921596 13.582756
9.859536 16.130435 1.000000 15.771280 13.562267
9.869702 14.666667 1.000000 15.617394 13.541779
9.879868 15.416667 1.000000 15.484049 13.521294
9.890033 16.869565 1.000000 15.390074 13.500812
9.900199 15.826087 1.000000 15.345269 13.480332
9.910365 16.217391 1.000000 15.350745 13.459854
9.920531 16.869565 1.000000 15.405456 13.439380
9.930697 16.652174 1.000000 15.504735 13.418909
9.940863 16.695652 1.000000 15.640567 13.398442
9.951028 15.083333 1.000000 15.801557 13.377980
9.961194 14.608696 1.000000 15.972954 13.357521
9.971360 17.608696 1.000000 16.136890 13.337067
9.981526 16.173913 1.000000 16.273802 13.316617
9.991692 16.869565 1.000000 16.365711 13.296172
10.001858 18.217391 1.000000 16.401839 13.275733
10.012024 16.666667 1.000000 16.384501 13.255299
10.022189 18.250000 1.000000 16.330318 13.234873
10.032355 18.304348 1.000000 16.264017 13.214451
10.042521 20.217391 1.000000 16.209569 13.194035
10.052687 17.739130 1.000000 16.185043 13.173627
10.062853 18.391304 1.000000 16.202209 13.153225
10.073019 19.434783 1.000000 16.268281 13.132830
10.083185 19.434783 1.000000 16.387958 13.112442
10.093350 20.000000 1.000000 16.565253 13.092065
10.103516 23.782609 1.000000 16.805295 13.071693
10.113682 22.086957 1.000000 17.115839 13.051330
10.123848 22.913043 1.000000 17.508951 13.030975
10.134014 24.608696 1.000000 18.002693 13.010629
10.144180 25.217391 1.000000 18.623038 12.990292
10.154345 26.958333 1.000000 19.406040 12.969966
10.164511 27.750000 1.000000 20.400810 12.949648
10.174677 30.791667 1.000000 21.672068 12.929340
10.184843 30.260870 1.000000 23.303454 12.909041
10.195009 34.304348 1.000000 25.399475 12.888754
10.205175 39.782609 1.000000 28.084616 12.868477
10.215341 41.869565 1.000000 31.497064 12.848210
10.225506 45.521739 1.000000 35.774149 12.827957
10.235672 48.086957 1.000000 41.030489 12.807714
10.245838 55.000000 1.000000 47.322087 12.787482
10.256004 61.826087 1.000000 54.606863 12.767262
10.266170 67.391304 1.000000 62.700486 12.747055
10.276336 72.608696 1.000000 71.237308 12.726860
10.286501 75.304348 1.000000 79.645084 12.706679
10.296667 84.791667 1.000000 87.152350 12.686510
10.306833 83.416667 1.000000 92.838704 12.666354
10.316999 86.958333 1.000000 95.779154 12.646212
10.327165 81.304348 1.000000 95.293549 12.626084
10.337331 79.739130 1.000000 91.248133 12.605969
10.347497 69.565217 1.000000 84.212399 12.585869
10.357662 64.217391 1.000000 75.283166 12.565786
10.367828 65.086957 1.000000 65.665254 12.545716
10.377994 56.260870 1.000000 56.332813 12.525661
10.388160 53.565217 1.000000 47.910085 12.505621
10.398326 47.304348 1.000000 40.711087 12.485597
10.408492 40.826087 1.000000 34.821715 12.465589
10.418657 38.826087 1.000000 30.176262 12.445600
10.428823 39.478261 1.000000 26.617917 12.425624
10.438989 33.120000 1.000000 23.950983 12.405666
10.449155 29.458333 1.000000 21.975762 12.385725
10.459321 26.083333 1.000000 20.512835 12.365801
10.469487 26.565217 1.000000 19.414961 12.345894
10.479653 25.913043 1.000000 18.569940 12.326006
10.489818 21.739130 1.000000 17.898076 12.306137
10.499984 22.347826 1.000000 17.346732 12.286285
10.510150 20.826087 1.000000 16.884443 12.266451
10.520316 20.260870 1.000000 16.493965 12.246637
10.530482 20.217391 1.000000 16.166298 12.226841
10.540648 19.739130 1.000000 15.896350 12.207065
10.550813 19.086957 1.000000 15.680432 12.187311
10.560979 19.000000 1.000000 15.514803 12.167574
10.571145 17.608696 1.000000 15.394950 12.147858
10.581311 17.304348 1.000000 15.314838 12.128162
10.591477 16.833333 1.000000 15.266252 12.108487
10.601643 16.375000 1.000000 15.238680 12.088833
10.611809 16.217391 1.000000 15.219332 12.069200
10.621974 16.304348 1.000000 15.193775 12.049591
10.632140 15.782609 1.000000 15.147543 12.030002
10.642306 16.434783 1.000000 15.069136 12.010434
10.652472 17.000000 1.000000 14.954025 11.990889
10.662638 16.000000 1.000000 14.807699 11.971366
10.672804 15.173913 1.000000 14.644888 11.951866
10.682969 14.391304 1.000000 14.484636 11.932392
10.693135 13.391304 1.000000 14.344525 11.912938
10.703301 14.695652 1.000000 14.237474 11.893508
10.713467 13.434783 1.000000 14.170876 11.874102
10.723633 16.173913 1.000000 14.146865 11.854720
10.733799 15.375000 1.000000 14.162667 11.835363
10.743965 14.291667 1.000000 14.210835 11.816030
10.754130 13.708333 1.000000 14.279500 11.796723
10.764296 14.869565 1.000000 14.352867 11.777440
10.774462 14.173913 1.000000 14.412117 11.758183
10.784628 14.130435 1.000000 14.437308 11.738951
10.794794 14.391304 1.000000 14.410705 11.719745
10.804960 14.347826 1.000000 14.321576 11.700565
10.815126 15.521739 1.000000 14.170716 11.681411
10.825291 14.826087 1.000000 13.971308 11.662286
10.835457 14.500000 1.000000 13.744197 11.643186
10.845623 13.521739 1.000000 13.510810 11.624113
10.855789 13.652174 1.000000 13.287996 11.605067
10.865955 14.521739 1.000000 13.086600 11.586050
10.876121 13.958333 1.000000 12.912202 11.567060
10.886286 15.333333 1.000000 12.766455 11.548100
10.896452 13.625000 1.000000 12.648261 11.529166
10.906618 13.391304 1.000000 12.554887 11.510261
10.916784 14.043478 1.000000 12.482773 11.491386
10.926950 12.695652 1.000000 12.428244 11.472539
10.937116 16.000000 1.000000 12.388052 11.453722
10.947282 13.173913 1.000000 12.359776 11.434934
10.957447 14.434783 1.000000 12.342123 11.416178
10.967613 13.260870 1.000000 12.335078 11.397450
10.977779 14.000000 1.000000 12.339844 11.378753
10.987945 13.347826 1.000000 12.358466 11.360086
10.998111 12.826087 1.000000 12.393243 11.341451
11.008277 12.521739 1.000000 12.446127 11.322846
11.018442 13.043478 1.000000 12.518164 11.304275
11.028608 13.666667 1.000000 12.609029 11.285733
11.038774 12.375000 1.000000 12.716505 11.267223
11.048940 12.826087 1.000000 12.836105 11.248745
11.059106 11.956522 1.000000 12.960825 11.230300
11.069272 14.086957 1.000000 13.081200 11.211887
11.079438 12.956522 1.000000 13.185798 11.193507
11.089603 12.826087 1.000000 13.262566 11.175162
11.099769 13.826087 1.000000 13.301312 11.156849
11.109935 13.565217 1.000000 13.297166 11.138568
11.120101 15.391304 1.000000 13.253847 11.120322
11.130267 12.739130 1.000000 13.184256 11.102110
11.140433 13.869565 1.000000 13.107103 11.083932
11.150598 13.217391 1.000000 13.041456 11.065790
11.160764 13.478261 1.000000 13.002372 11.047681
[truncated: 227,560 more chars]
